# Supplementary material for: Examining the NEUROG2 lineage and associated gene expression in human cortical organoids
Source: Development. 2025 Jan 16;152(2):dev202703. doi: 10.1242/dev.202703 (PMC11829764; doi:10.1242/dev.202703)
Supplement: Table S2. Identification of differentially-expressed-genes comparing mCherry-low/-high cortical organoid cells, showing log2FC and padj values. [file develop-152-202703-TableS2.xlsx]

## Sheet: DEGs_mCherry_pos_vs_mCherry_neg
Supplementary Table 2: DEGs_mCherry_pos_vs_mCherry_neg
For a given comparison, a positive fold change value indicates an increase of expression,
while a negative fold change indicates a decrease in expression. This value is typically
reported in logarithmic scale (base 2).
Symbol	log2FoldChange	padj
TGFBI	2.20398	5.34431e-34
HTRA1	2.50465	8.7665e-25
PDGFRA	2.81097	9.21298e-25
ATP1A2	1.9153	1.58894e-24
KCNK1	2.52017	2.94062e-24
COL1A2	1.98643	1.14239e-23
MRC2	1.78587	1.5155e-21
COL1A1	2.269	2.69745e-21
ZBTB7C	1.75539	3.72461e-21
ASPN	2.92643	4.64528e-21
C7	3.34191	5.68637e-21
HEY1	-1.37068	4.58876e-20
LUM	2.78219	4.74101e-20
SERPINE2	1.95844	5.38688e-20
SMOC2	2.09907	5.38688e-20
SNCG	3.37226	5.5179e-20
DKK1	3.57315	4.33735e-19
PPP1R17	3.20471	7.90146e-19
COL5A2	1.47176	1.11209e-18
ANGPTL1	2.15312	1.56154e-18
COL3A1	1.80057	3.91579e-18
UBA7	2.46442	5.11152e-18
SLC2A3	1.26265	5.59972e-18
HEXB	1.61497	6.17278e-18
TMEM132C	1.9114	2.3398e-17
BMPER	2.34729	2.93856e-17
C4B	3.06676	7.26041e-17
PPAP2A	1.45123	7.94543e-17
FAM129A	2.75144	8.75786e-17
BMP5	2.57951	9.53232e-17
CILP	2.15232	1.14491e-16
KDELR3	2.29841	1.70185e-16
PIEZO2	2.52957	1.96068e-16
NEFL	2.75604	1.98171e-16
SFRP4	2.60938	2.27325e-16
PI15	2.67592	2.97157e-16
COL6A2	1.79125	8.10421e-16
IGF1	2.90538	1.28626e-15
SEMA6D	1.52784	2.77236e-15
PLXDC2	1.7182	5.63353e-15
RARRES3	2.99877	6.39575e-15
RCN3	1.49577	9.8812e-15
SERPING1	1.60822	1.82194e-14
CASP4	3.00595	1.93084e-14
DCHS2	2.82011	3.54054e-14
HAPLN1	2.24836	3.70162e-14
FBN1	1.38776	3.91744e-14
CDC42EP5	2.41953	8.0281e-14
C5orf58	3.83671	1.15976e-13
COPZ2	2.18941	1.42211e-13
SCPEP1	1.07439	1.45051e-13
NFIA	1.24101	1.62622e-13
COL16A1	1.61971	3.78155e-13
VGLL3	-1.54474	5.69387e-13
JUNB	1.7559	9.03472e-13
NUPR1	2.1049	1.07164e-12
KCTD12	1.49935	1.11823e-12
CA10	1.72123	1.5156e-12
LOXL2	1.49088	1.82848e-12
OGN	2.43169	2.43119e-12
ZFP36	2.48568	2.49872e-12
CLU	1.65748	2.77811e-12
GDF10	1.72934	3.67399e-12
COL6A1	1.2099	4.44315e-12
PPAP2B	1.808	4.67235e-12
ISLR	1.84276	7.91121e-12
IGFBP4	1.8749	8.81439e-12
PAX1	3.75088	1.06466e-11
TMEM204	2.62483	1.26976e-11
NFIX	1.27198	1.38467e-11
EFNB3	1.99158	1.56359e-11
CD34	2.37239	1.8904e-11
CYP7B1	1.67979	1.91534e-11
TSPAN2	1.52207	2.09104e-11
EMP1	1.93565	2.18402e-11
THBS2	1.90126	2.18402e-11
CNTNAP1	1.0798	2.31571e-11
HMGA1	-1.11244	2.31571e-11
GADD45B	1.73311	2.47345e-11
FMOD	2.10001	2.85679e-11
IL27RA	2.45438	4.06424e-11
CYP4X1	2.56996	5.71905e-11
AGTR2	2.85366	5.78925e-11
LY6H	1.84209	5.95e-11
MAP7	2.37148	6.68534e-11
PRKCDBP	2.24344	7.3072e-11
HGF	2.37274	7.81701e-11
EGFL6	2.09745	7.89643e-11
COLEC12	2.1115	7.95733e-11
PCP4	1.68805	8.65214e-11
PAPPA2	2.99424	8.67941e-11
POSTN	2.68256	1.11097e-10
C19orf66	1.81291	1.14103e-10
CBLN4	3.19557	1.41265e-10
SCN2B	1.62668	1.42885e-10
APOE	1.14128	1.44148e-10
PDE7B	1.8931	1.47285e-10
CTSH	2.60739	1.72263e-10
PLAC9	2.85787	1.96901e-10
CREB3L1	2.01852	2.1203e-10
FAM163A	2.25271	2.15188e-10
MXRA8	2.0289	2.84568e-10
GALNT7	-1.1308	2.93777e-10
GPR124	1.44121	3.01885e-10
BICC1	1.73073	3.18931e-10
CYP1B1	2.66271	3.23251e-10
S1PR3	2.3044	3.23251e-10
KERA	3.82432	3.4489e-10
CRYM	2.70108	4.55176e-10
TMEM132E	2.50688	4.55176e-10
CTSB	1.05708	4.97825e-10
CLDN11	2.32789	5.39646e-10
KIAA1462	1.85412	5.45074e-10
EBF2	1.82284	6.06164e-10
PRAME	-1.60367	1.13979e-09
COL14A1	1.39614	1.17517e-09
LEF1	2.11544	1.31481e-09
PROS1	1.38299	1.38583e-09
FAP	1.53985	1.48618e-09
NAV3	1.23728	1.75759e-09
RELN	2.05636	1.99297e-09
ANO1	2.61716	2.00829e-09
SOD3	2.95936	2.03861e-09
TRIM47	2.25628	2.08984e-09
TNN	3.24139	2.10515e-09
RSPO3	3.02315	2.19394e-09
C1orf85	1.28369	2.87084e-09
PCOLCE	1.37549	2.87084e-09
TIMP1	1.83858	2.87084e-09
MMP14	1.43128	2.87496e-09
DCN	2.11234	3.07199e-09
FNDC4	1.77227	3.49682e-09
PXDC1	1.01525	3.89229e-09
ITM2C	1.48557	4.9124e-09
HSPB6	1.74209	5.34091e-09
COL27A1	1.33892	5.47783e-09
SPON1	2.02004	5.50965e-09
HLA-E	2.08457	5.64546e-09
GATA6	2.5665	5.8557e-09
SULF1	2.05301	6.41121e-09
ARHGEF40	1.18325	6.85291e-09
CFI	1.52959	6.85291e-09
C16orf89	3.61563	7.42116e-09
ASS1	1.08564	8.61225e-09
CCL2	2.34689	1.02222e-08
TMEM100	2.29451	1.02222e-08
KLHL14	-1.41655	1.07721e-08
DAB2	2.10036	1.20716e-08
PPIC	2.23469	1.25557e-08
LMX1A	2.99887	1.26915e-08
NFIC	1.50197	1.27175e-08
RAMP2	1.35621	1.37672e-08
S100A16	2.02466	1.39643e-08
ANGPT1	2.22798	1.40424e-08
CPE	1.36024	1.52921e-08
RFTN2	1.49909	1.52921e-08
HSPB7	2.12867	1.58162e-08
ATP10D	1.26419	1.58427e-08
C21orf62	2.87679	1.69065e-08
SFRP2	2.52582	1.70404e-08
RNF207	1.36214	2.01115e-08
VAT1L	1.68394	2.01115e-08
SLC6A13	2.90265	2.21851e-08
CRISPLD1	1.26953	2.2266e-08
PLAT	2.36064	2.30102e-08
RERG	2.01525	2.30976e-08
BTN3A2	1.30072	2.61849e-08
DEF6	1.33861	2.70225e-08
WHAMMP1	1.31621	2.85885e-08
LIX1	1.24086	4.01583e-08
ALCAM	2.03406	4.13895e-08
GEM	2.07971	4.55991e-08
PRPH	4.92849	4.5829e-08
COL22A1	1.73577	4.69068e-08
LAMP2	1.01139	4.94267e-08
CTSL1	1.09092	5.19281e-08
RTL1	1.55511	5.34627e-08
LGALS3	2.02327	5.57042e-08
ADCYAP1	1.48858	5.90641e-08
RASL12	2.44793	6.0112e-08
SLC9A3R1	1.60514	6.48194e-08
NID1	1.37347	6.6186e-08
SLC16A4	2.32091	6.61997e-08
MPPED2	-1.02375	6.75763e-08
FAM19A1	1.91608	6.83173e-08
ADAMTS4	2.11112	7.56257e-08
MR1	3.11278	7.89802e-08
ALDH1A3	3.29845	8.06711e-08
L1TD1	1.95383	8.37067e-08
SHISA4	1.59636	8.48187e-08
COLQ	2.49386	8.64501e-08
PDGFRL	2.0221	8.87579e-08
SOCS3	1.95256	8.90888e-08
CRABP1	1.69766	8.94101e-08
C1QTNF6	1.04791	9.13025e-08
ECM1	1.44839	9.85342e-08
FABP3	1.79494	1.00599e-07
PRICKLE2	1.04866	1.01481e-07
RHOU	1.02127	1.01481e-07
IFITM3	1.51758	1.07391e-07
ZNF695	-1.19066	1.079e-07
ADAMTS12	1.78113	1.09447e-07
COL12A1	1.37521	1.15624e-07
CISH	1.75721	1.22354e-07
WLS	1.16357	1.37745e-07
IFI6	1.40966	1.52149e-07
RTN1	2.28191	1.52375e-07
EPS8	1.2575	1.6902e-07
HLA-DOA	2.42454	1.6902e-07
C1S	2.97979	1.69297e-07
GNG12	1.3814	1.72567e-07
CD69	2.82282	1.78767e-07
TFPI	2.49194	1.86715e-07
NRIP2	1.80463	2.07451e-07
ACVR2A	-1.13832	2.11932e-07
FLRT2	1.42884	2.27026e-07
TPP1	1.06336	2.27026e-07
CENPV	-1.1123	2.29074e-07
PHEX	2.37233	2.72675e-07
TGFBR3	1.39865	2.74632e-07
ENPP2	2.17823	2.87463e-07
MMP2	1.87332	2.93173e-07
PLA2G4A	2.54772	2.93173e-07
IFITM1	1.4816	2.94042e-07
SLC2A10	1.42851	2.98508e-07
CLEC11A	3.65021	2.98612e-07
PALM	1.36864	3.24462e-07
C1R	2.09447	3.36891e-07
ADAMTSL3	2.15398	3.58313e-07
GSN	1.10431	3.63429e-07
LRP10	1.37554	3.65902e-07
ST8SIA3	2.62322	3.76033e-07
SLIT3	2.2609	3.94349e-07
EYA1	-1.55343	4.1759e-07
ANXA4	1.01676	4.35162e-07
RNF144A-AS1	1.25236	4.35883e-07
CHRNA5	-1.27078	4.39009e-07
SLC16A10	-1.42191	4.42984e-07
TAP1	2.73053	4.59067e-07
PAMR1	1.98816	4.67439e-07
DUSP2	1.76535	5.1387e-07
HNMT	1.89258	5.46261e-07
FAM43B	1.97705	5.72639e-07
PLTP	1.28603	5.73508e-07
SERPINE1	1.80969	5.93577e-07
PRDM6	1.87162	6.60671e-07
EML3	1.98148	6.77859e-07
CELF2	-1.12372	6.83817e-07
PROCR	2.96254	7.0077e-07
ITGA5	1.20862	7.16709e-07
CBLN2	1.48512	7.17589e-07
SMIM5	2.85997	7.24932e-07
GABRA2	2.84567	7.25565e-07
TCN2	1.15576	7.32194e-07
RMST	1.48343	7.3416e-07
ADAMTS2	1.6286	7.53642e-07
IFIT3	2.64402	8.15874e-07
WSCD1	-1.08023	8.54075e-07
MAN1A1	1.39873	8.59363e-07
ADAM11	1.32201	8.60354e-07
MYCL1	-1.5556	8.66715e-07
C19orf38	2.30915	8.66731e-07
C19orf70	1.20272	8.66731e-07
OLFML1	1.43939	8.86202e-07
KHDRBS3	1.46869	9.08091e-07
DPT	2.39353	9.81277e-07
TCIRG1	1.28177	9.8704e-07
CXCL13	2.67443	1.01633e-06
DLK1	1.40531	1.06308e-06
SYNM	1.80776	1.08016e-06
EDNRA	2.00425	1.14581e-06
SLC9A9	1.83388	1.19418e-06
WSCD2	1.95009	1.22225e-06
AHR	2.85417	1.22387e-06
NEFM	1.65138	1.22944e-06
LDB2	1.92599	1.40816e-06
CD248	2.20115	1.46129e-06
PIK3IP1	1.51162	1.4684e-06
SHOX2	2.65585	1.47394e-06
CSRNP1	1.92195	1.479e-06
ABHD4	1.09438	1.51851e-06
CD47	1.11459	1.51851e-06
LAMC3	1.88633	1.51851e-06
NQO1	1.44358	1.55228e-06
SH3PXD2A	1.31948	1.55555e-06
LBX1	-1.09146	1.60416e-06
DNASE2	1.21429	1.63302e-06
MYOM1	1.60424	1.66483e-06
VWA5A	1.1314	1.67657e-06
IFIT2	2.15747	1.72883e-06
ITIH2	3.11904	1.92707e-06
RAC2	3.38495	1.92707e-06
EMILIN2	1.94566	2.07512e-06
RHBDF1	1.9316	2.14008e-06
LINC00643	2.09236	2.2822e-06
TPPP3	1.48462	2.31805e-06
PRDM1	2.65195	2.40396e-06
RARRES2	1.12719	2.40396e-06
POU4F3	5.83876	2.49338e-06
OLFML3	1.7953	2.63854e-06
FBLN5	1.82658	3.03292e-06
FGD5	1.60719	3.0666e-06
LTBR	1.60446	3.11657e-06
CDH9	2.1062	3.12444e-06
GPX3	1.59602	3.4702e-06
PODN	1.51335	3.56772e-06
HAS1	2.53591	3.61882e-06
SRPX	2.05611	3.66178e-06
ATRNL1	1.28984	3.73784e-06
ITGAV	1.87221	3.74083e-06
ROR1	1.47051	3.77659e-06
NT5E	2.94128	3.78417e-06
MAMDC2	2.27126	3.85423e-06
PDE1A	2.36141	3.94163e-06
ARHGAP4	-1.4091	4.10328e-06
TGFB1	1.57859	4.17539e-06
ACADL	-2.75171	4.37161e-06
GPNMB	2.35143	4.37161e-06
PCDHAC2	1.05923	4.43255e-06
TENC1	1.76924	4.91686e-06
MIR22HG	1.70503	4.92689e-06
ZIC5	1.73783	4.96058e-06
ACOX2	1.53091	4.98275e-06
WNT5A	1.37226	5.17864e-06
ONECUT3	4.86517	5.20641e-06
SGK3	1.45139	5.31153e-06
COL28A1	3.21605	5.4959e-06
CYBRD1	1.18883	5.63509e-06
SCN4B	2.61198	5.9556e-06
VCAN	1.25824	5.99357e-06
CACNG3	4.98922	6.09268e-06
C8orf34	1.74494	6.54695e-06
HES6	-1.19307	6.60451e-06
SAT1	1.53288	6.71951e-06
CXCR4	-1.05355	7.6409e-06
MEIS1	1.00311	7.81557e-06
CTSA	1.03317	8.22965e-06
CLEC1A	3.06864	8.23761e-06
SLC40A1	1.91663	8.23761e-06
MOXD1	1.55136	8.37257e-06
GLUD2	1.82383	8.43867e-06
CSF1	1.29217	8.86831e-06
RHOJ	1.57993	9.81295e-06
ZNF436	1.36745	1.00609e-05
ECM2	1.79503	1.02811e-05
ISG15	1.61513	1.06769e-05
HVCN1	1.70527	1.09214e-05
SKP2	-1.26679	1.09214e-05
PDGFRB	1.98097	1.109e-05
CADM1	1.26019	1.11901e-05
BAIAP3	1.72963	1.12979e-05
CPED1	2.0778	1.14145e-05
SERPINA5	3.20573	1.14391e-05
CRABP2	1.34164	1.24255e-05
CD36	2.32008	1.27615e-05
SLC18A3	2.38837	1.27615e-05
STPG1	1.05574	1.27771e-05
HAS2	1.33462	1.29375e-05
PHLDB1	1.48192	1.29375e-05
BCL11B	-1.45202	1.35236e-05
FAM46A	2.36018	1.36421e-05
WFIKKN2	2.25293	1.58517e-05
GPR63	-1.67035	1.59861e-05
HS3ST2	2.57115	1.60427e-05
FGF1	2.26169	1.66529e-05
PAX2	-1.35559	1.72835e-05
ELN	1.52621	1.74831e-05
HMOX1	1.5483	1.74831e-05
KLHL4	1.38773	1.7844e-05
RASSF9	1.95099	1.7844e-05
ADAMTS16	1.73436	1.80094e-05
FRMPD1	-1.77589	1.85133e-05
GPX8	1.06611	1.85133e-05
CASP8	2.33541	1.86419e-05
GARNL3	1.07935	1.91306e-05
MPP1	1.44845	1.91306e-05
CYSTM1	1.0689	1.91359e-05
COL6A3	1.29858	1.92018e-05
SLC15A2	1.36914	1.93989e-05
TMPRSS7	3.88837	1.95119e-05
ATP1B1	1.18094	1.96032e-05
C11orf87	1.41752	2.04182e-05
TNFAIP6	2.27671	2.04182e-05
ADAMTS1	1.26944	2.08931e-05
CYBA	1.58376	2.11457e-05
EPHA3	1.24925	2.13274e-05
SMIM3	1.35805	2.14295e-05
IQGAP2	1.26563	2.20785e-05
NR1H3	2.38552	2.24518e-05
PTX3	1.78284	2.42822e-05
RARG	1.10177	2.42822e-05
PMEPA1	1.36684	2.51692e-05
FUCA1	1.15895	2.5801e-05
KIAA1045	2.16991	2.5801e-05
WWTR1	1.41262	2.62929e-05
VASN	2.18857	2.72438e-05
STAT6	1.53812	2.87086e-05
IRF1	1.94541	2.93708e-05
OR2A20P	2.07843	2.93708e-05
ICAM1	3.65934	3.05963e-05
ITGA8	1.57155	3.06574e-05
OSTF1	1.32886	3.13751e-05
GNG11	1.40562	3.15906e-05
CARTPT	7.67728	3.16157e-05
MMP7	4.10131	3.19109e-05
FAM20A	2.23156	3.2903e-05
LAMA4	1.40977	3.40762e-05
PLSCR4	1.93141	3.55438e-05
MSX1	1.94251	3.58486e-05
SCARA5	1.13426	3.59302e-05
LURAP1	1.30713	3.63714e-05
VCAM1	1.97615	3.67939e-05
CLIC2	1.33402	3.76333e-05
PLA2G16	1.14262	3.77691e-05
NECAB2	1.41225	3.80203e-05
COL5A1	1.03975	3.82964e-05
SIPA1	1.0262	3.83994e-05
FSTL3	2.12867	3.84259e-05
PDK4	1.39319	3.91069e-05
IL11RA	1.1352	3.92928e-05
THSD4	1.27618	3.92928e-05
CDC25B	-1.08735	3.98704e-05
PRRX1	2.04753	4.03324e-05
DIO3	1.47705	4.04595e-05
MCTP2	1.80016	4.06471e-05
ANO5	1.55925	4.23702e-05
TDRD7	1.63752	4.26781e-05
MET	-1.49568	4.26913e-05
MYO5C	-1.39898	4.42318e-05
FXYD5	2.86659	4.45142e-05
PCDHA6	1.19495	4.48594e-05
KIAA1199	2.89101	4.50236e-05
IGFBP6	1.80786	4.74791e-05
COL4A6	1.72407	4.77021e-05
DLL1	-1.36161	4.79104e-05
GRIN2C	2.14527	4.81967e-05
MICAL1	-1.01751	4.91434e-05
PAGE4	4.47023	5.0529e-05
NAALADL2	1.65978	5.09215e-05
SOX8	-1.28311	5.23162e-05
TTC18	1.52593	5.23162e-05
EMP2	1.13136	5.58692e-05
THY1	2.02044	5.71674e-05
MERTK	1.30006	5.73872e-05
SLC17A8	2.90499	5.77096e-05
PCSK1	2.43951	5.77238e-05
MSC	-2.10259	5.78143e-05
GPC6	1.19673	5.8318e-05
ODC1	-1.03606	5.95889e-05
SEMA3C	1.52051	5.95889e-05
RAPGEF3	1.60458	5.97753e-05
PTGDR2	2.37204	6.16469e-05
TMTC1	-1.3876	6.17613e-05
ARHGAP22	6.71992	6.21671e-05
DDX58	1.16809	6.28211e-05
SYNPO	1.04262	6.33577e-05
LONRF3	-1.73611	6.35995e-05
PLCB2	3.31645	6.36933e-05
TNFRSF1B	2.32611	6.53815e-05
SRPX2	1.85038	6.59277e-05
CASQ2	1.43866	6.95143e-05
COL9A3	1.83831	6.97705e-05
DSCR6	2.42575	7.07981e-05
MMP15	1.89359	7.13162e-05
DGKA	1.17352	7.1644e-05
LOC641367	-1.67581	7.29272e-05
SERPINA3	3.48035	7.55908e-05
CALB1	2.16065	7.78246e-05
GPC4	1.10757	7.78246e-05
FZD8	1.14826	7.8253e-05
COL15A1	1.16972	7.97975e-05
SLC16A5	2.1492	7.98224e-05
PCDH20	2.38973	8.13601e-05
XKR4	1.71661	8.19093e-05
SUSD4	1.27818	8.45306e-05
ITGA7	-1.61269	8.57835e-05
LXN	1.26604	8.58355e-05
NALCN	1.58626	8.60137e-05
RHOC	1.35889	8.64495e-05
FOS	1.03367	8.76233e-05
HMGCLL1	1.15402	8.76797e-05
IKBKE	1.62016	8.82195e-05
PDLIM3	-1.44471	8.8246e-05
ERAP2	2.09355	8.94742e-05
GRIK4	1.6792	8.94742e-05
PLXNC1	1.32092	8.99392e-05
GDF15	1.3673	9.2608e-05
GGT5	1.95051	9.2608e-05
SYTL3	-1.73077	9.2608e-05
LOC728392	1.17219	9.37026e-05
MYOD1	-2.26816	9.47479e-05
PLEKHA4	1.71263	9.50201e-05
IER3	1.18645	9.87458e-05
HLA-DPA1	2.79241	0.00010054
SORCS3	1.40451	0.00010054
C1orf54	1.18375	0.00010091
KREMEN1	-1.428	0.00010091
IFI27L2	1.81351	0.000101675
TGM2	1.44636	0.000101675
CAMK1	1.16713	0.00010386
CDR1	1.06184	0.000105364
ITGB4	2.16313	0.000106996
PLSCR1	1.63232	0.000106996
INHBA	1.96466	0.000107547
HSPA12A	1.69124	0.000108303
KCNIP1	1.14179	0.000111035
ADHFE1	1.54271	0.000111713
DISP1	-1.23233	0.000113616
KCNA6	1.17878	0.000115728
AQP1	1.9596	0.000116325
MYOF	1.49696	0.000120796
RNF144B	2.60258	0.000125514
STRA6	1.89236	0.00012648
FOXC1	1.67765	0.000128253
FAM19A3	3.11299	0.000130242
PTGS2	2.1677	0.000135517
TRIL	1.1917	0.000136892
SFXN3	1.13119	0.000140342
MOK	1.06757	0.000140577
ZBTB46	1.06146	0.000140634
C6	3.41825	0.000149058
COL4A1	1.0014	0.00015011
SNCA	1.04193	0.000151828
BTBD19	1.42792	0.000152113
KITLG	1.27462	0.000152451
CDA	2.60246	0.000157382
PRSS12	1.86454	0.000157382
APOBEC3C	1.75991	0.000157402
CCDC109B	1.25207	0.000161329
HCLS1	2.61674	0.000162685
ACHE	1.21051	0.000169755
PLD4	3.69269	0.00017098
TRAF1	1.30668	0.000171835
FAM65B	-1.0922	0.000172049
HLA-A	1.38881	0.000172178
CRYL1	1.16403	0.00017731
HEYL	-1.08334	0.000177571
IL6ST	1.00961	0.000179248
OSMR	2.09926	0.00018051
SFRP1	1.48121	0.000180815
FAM70A	2.03726	0.000188562
SLC17A7	2.36349	0.000190795
ROBO3	-2.13314	0.000190864
MAG	2.27709	0.000192681
C1orf192	1.74273	0.000194268
GATSL3	1.03736	0.00019623
CACNA2D4	-2.16308	0.000198464
COL4A5	1.31994	0.000204149
SLC7A8	1.88643	0.000208418
FOXD1	1.2518	0.000209895
F13A1	2.31289	0.000209939
CTSC	1.68486	0.000211503
OSR1	1.23164	0.000216727
FAM19A2	1.45343	0.000225593
LFNG	-1.02327	0.000230357
HCN1	2.73396	0.000232256
NDST3	1.22961	0.000232441
WNT10B	1.34389	0.00023416
FBLN1	1.06226	0.000238297
SCHIP1	2.29953	0.000238731
DGKB	1.07935	0.000244447
DUSP15	1.39876	0.000244447
ERBB2	1.11277	0.000244508
CXCL10	2.77931	0.000246252
TBX3	1.20668	0.000249374
LY6E	1.22249	0.000256892
LOC154822	-1.93604	0.0002592
SPARCL1	1.40578	0.0002592
RRAS	1.81479	0.000259923
LINC00672	1.53878	0.000264797
LRRC17	1.34517	0.00026595
ARHGDIG	1.49831	0.000267877
TNFSF12	1.85832	0.000269159
PGM5-AS1	2.24613	0.000273032
MXRA5	1.51844	0.000278972
MIR143HG	2.0375	0.000282236
NGF	2.15046	0.000285277
COL25A1	1.15905	0.000295921
OAF	1.08471	0.000296233
B2M	1.01948	0.000296752
SAMD11	1.21807	0.000296752
FCGRT	1.16292	0.000299861
EDN3	-3.0539	0.000302208
FKBP1B	1.46554	0.000307881
ITIH5	1.76321	0.00031454
FGF7	1.01062	0.000317598
DUSP5	1.54216	0.00032183
CDH6	2.61983	0.000322552
ABCA1	1.60505	0.000323914
BHLHE40	1.05231	0.000324221
OR2A9P	2.49896	0.000326216
SDSL	1.38636	0.000330034
UCN3	-1.78392	0.000335096
DPYD	1.81085	0.000335295
RGS7BP	1.25862	0.000343237
BTN3A3	2.4127	0.000354015
UBD	3.57948	0.000359506
PCDH12	3.81207	0.000363013
DKK3	1.03998	0.000372647
ETS1	5.59203	0.000379081
FGL2	2.1279	0.00038286
ONECUT2	1.22442	0.000386186
CTSK	1.04411	0.000388878
LOXL4	1.99656	0.000389655
UCP3	-1.22353	0.000389655
ZDHHC14	1.02096	0.000389655
HMCN1	1.36607	0.000389863
RASD1	1.12505	0.000394947
BGN	1.56965	0.00039869
SP100	2.80385	0.000399418
FAM198A	1.96225	0.000415706
TWIST1	1.2538	0.000415706
INF2	1.13789	0.000416352
GAP43	1.20691	0.00041638
ACSS3	1.3312	0.000420787
GNA14	2.09674	0.00042354
TRPV2	3.92027	0.00042354
CXCL12	1.79727	0.000423765
ABCA10	2.28559	0.000426023
FUT1	2.08842	0.000427257
LRRN4CL	1.91267	0.000427257
IGSF9B	1.43749	0.000435762
CYP2J2	2.5406	0.000436851
MX1	2.32893	0.00043764
PTCH2	1.50533	0.000446379
RGS11	1.47458	0.000452323
LHFPL2	1.07824	0.000454684
NCOA7	1.16566	0.000456492
WIF1	2.48859	0.000459349
TMEM176B	1.07152	0.000461283
APOL3	3.18941	0.000469737
HSPA12B	1.70756	0.000469737
MYH7	2.42746	0.000469737
NHSL2	1.24818	0.000469737
ARAP3	1.69279	0.000471334
SCN11A	2.32758	0.000474758
EGR2	1.0959	0.000475202
C1QL4	2.15131	0.00048153
CA3	-2.21653	0.000483281
IGSF10	1.72331	0.00048694
TOX2	2.6023	0.000492601
NCOA1	-1.00585	0.00049559
CYP27A1	1.19194	0.000503628
METTL24	2.26851	0.000508706
PEAR1	2.64201	0.000513813
ARHGEF25	2.16917	0.000519954
KIAA1024	1.335	0.000523927
ITM2A	1.59596	0.000527597
PALD1	-1.21091	0.000530554
CTSO	1.24931	0.000538824
ARHGEF28	1.24093	0.000538824
GPR123	-1.19269	0.000539781
CPNE8	1.2346	0.000541997
LRRC8C	1.25875	0.000551639
WDR49	1.65149	0.000551639
ABI3BP	1.19066	0.000565168
LGALS3BP	1.09553	0.000567619
TIMP3	1.12319	0.000567619
TMEM92	3.06257	0.000567619
GBX1	-1.58473	0.000572385
CHST9	2.10118	0.000579177
RAMP1	1.74054	0.000592856
RPH3A	2.5152	0.000593453
KIAA0040	2.66223	0.000595197
APOBEC3F	2.08474	0.000611048
AKAP12	1.01607	0.000613567
TNFRSF1A	1.10053	0.000615416
ATOH8	-1.20122	0.000623486
PRSS35	2.34266	0.000630864
CCDC60	3.17088	0.000633226
MID2	1.11387	0.000639631
FAM134B	1.38033	0.000640976
LEFTY1	-1.58606	0.000646642
FAM18A	1.30418	0.000647944
ACTG2	1.57427	0.000648315
LOC100505875	2.11648	0.000648315
TRIM38	1.27008	0.000648315
PAPLN	1.32247	0.000649214
TM4SF1	2.37571	0.000653581
POLQ	-1.01613	0.000659226
ATP1B2	1.12717	0.000663472
CORO2B	1.35784	0.000666944
CRLF1	1.87351	0.000668467
PDGFC	-1.36419	0.00068512
ABCG2	2.66834	0.000698339
CRYAB	1.71976	0.000698339
PRDM12	2.59593	0.000708811
CA8	1.47096	0.000727586
GBGT1	1.81949	0.000731245
SYNE3	-1.24655	0.000732925
PTGES	2.13027	0.000734778
SQRDL	1.40792	0.000735067
IFITM2	1.08851	0.000751606
FLVCR2	1.22319	0.000755156
AKR1B1	-1.07967	0.000759701
NTS	1.63444	0.000777393
TJP1	1.25979	0.000783281
IRX3	-1.68655	0.000800776
RASIP1	-1.31372	0.000805089
NMI	1.62927	0.00080834
KLRC3	3.22651	0.000815115
TAC1	3.78377	0.000824585
SHC4	1.67101	0.000825573
CNN1	1.62774	0.000825797
PAK6	1.38109	0.000826213
TMEM173	1.80675	0.000831167
PYGM	1.36613	0.0008313
MST4	-1.62012	0.000836409
TRIM43	-2.95744	0.0008384
FAM178A	-1.21478	0.000859451
ANPEP	2.19555	0.000859921
LRRC71	2.14733	0.000870938
IRF8	3.11055	0.000873305
ARHGAP31	1.16268	0.000874902
SYT13	1.46189	0.000874902
ST5	1.02974	0.000874964
ITGB5	1.74408	0.000877581
EPB41L3	1.02014	0.000890646
TRPM2	2.39639	0.000892993
AMPD3	-1.55186	0.000893003
PROKR2	2.89314	0.000893628
APOBEC3B	2.07242	0.000908413
PCDH8	1.09378	0.000909918
TNFSF10	2.49579	0.000910308
RCAN2	1.29586	0.000918114
C10orf105	2.58373	0.000919106
AKAP4	-2.90815	0.000931444
CHGB	1.09437	0.000931444
IQSEC2	1.31777	0.000931936
NRN1	1.38083	0.000939195
COL11A2	1.93414	0.000940694
ZC3HAV1	1.31811	0.000961489
FGF16	-2.12606	0.000971973
KCNS1	3.64108	0.000984787
THEMIS2	-2.75542	0.000986394
LRRC55	1.40356	0.000990529
PROX1	-1.27071	0.00099372
SERHL2	1.48933	0.000999872
CPZ	2.24658	0.001024
CCDC155	3.54498	0.00103732
PLXNA2	-1.12158	0.00105813
ARPC1B	2.02857	0.00106247
PI16	5.51019	0.00106278
MAP3K5	1.37131	0.00107702
ASIC2	2.06255	0.00107735
EGR3	1.40615	0.00107735
ABHD14A	1.02025	0.00108025
EPAS1	1.79171	0.00110398
THBS1	1.19926	0.00113595
RASGEF1C	1.81699	0.00115128
BAALC	1.00832	0.00117991
MORN5	1.95843	0.00122812
LOC100506190	1.13892	0.00123011
TLCD2	1.61565	0.00123813
MYO7A	-1.64287	0.00125343
PTPRR	1.41722	0.00125771
BCAN	2.77881	0.00127209
GDPD5	1.26397	0.0012884
SYT10	2.7717	0.00129589
BHLHE41	1.46414	0.00129683
ITPR3	3.23886	0.00129683
ELK3	1.04878	0.00130897
OAS3	2.17846	0.00131804
PLXNB3	2.78283	0.00135246
BOC	1.41973	0.00135582
SCARA3	1.54859	0.00135582
OMD	3.98352	0.00136985
RAB38	2.64224	0.00137237
LOC100240735	1.13137	0.00140769
RCAN3	1.41374	0.00142791
NR2F1	1.024	0.0014351
GSG1L	-1.93852	0.00143721
GABRB1	1.16308	0.00145174
RBPMS	1.45588	0.00146319
CHRNA6	2.43751	0.00146333
WDR38	1.87958	0.00146438
SERTAD1	1.22028	0.00148107
ARMC3	1.86225	0.00148411
FRMD6	1.15308	0.00148515
TGFB1I1	1.00709	0.00148598
SHD	-1.31204	0.00151467
C11orf63	1.35865	0.00151734
CSDE1	-1.22551	0.00153599
LOC647107	4.05509	0.00154717
TOX3	-1.21299	0.00155154
C1RL	1.1638	0.0015924
PRELP	2.57803	0.0015924
CRIP1	1.16503	0.00159391
ASTN2	1.02376	0.00159612
CARD10	2.55504	0.00159612
CXCL2	2.59236	0.00161644
IL7R	4.15624	0.00161644
PIRT	4.77659	0.00161644
RYR3	-1.05985	0.00162193
VAMP1	1.5398	0.00165038
NXNL2	2.16028	0.00166463
MFGE8	1.04398	0.00166875
EGFLAM	2.34357	0.00167447
GNG12-AS1	1.21146	0.00168291
ISL2	4.11812	0.00169526
PENK	2.37285	0.00169594
S100A10	1.31744	0.00169594
CKMT1A	1.40159	0.00172014
PSMB8	2.22687	0.001771
MTHFD2L	-1.29692	0.00177871
GFPT2	1.01667	0.0017989
TMOD1	1.41964	0.00180544
SGCG	-1.27408	0.00182102
KHDRBS2	1.2995	0.00182525
PVRL1	-1.27992	0.00182787
APOA1	2.04425	0.00183187
CD82	-1.48594	0.00183187
C2CD4B	2.19521	0.00190362
PRKCE	1.04592	0.00190996
MMP17	1.70329	0.00191848
GLIPR1	2.18937	0.00192356
ITGA11	2.03925	0.00196209
DAAM2	1.73468	0.00196428
TRPC6	-1.13771	0.00196428
RAB3IL1	1.20709	0.00197527
OLFM1	1.05774	0.00199759
MYH8	1.3818	0.00199933
MAMLD1	1.37958	0.00200017
PRKCD	1.48083	0.00200283
ZIC2	1.09505	0.00200283
STAMBPL1	1.2021	0.00201721
CFB	3.20106	0.00202837
CHSY3	1.17216	0.00203444
ECHDC2	-1.31494	0.00203792
CPM	-2.48902	0.00204596
MBOAT1	1.24905	0.00205919
TMC6	1.55048	0.00207023
POU3F3	-1.20177	0.00209811
EMILIN3	1.33019	0.00210764
NET1	-1.01348	0.00211205
KIAA1755	1.61692	0.00211836
CRYAA	4.4322	0.00214571
AACSP1	-1.99506	0.00214571
CTRC	-1.91749	0.00214743
WNT1	2.69458	0.00214743
SPATS2L	-1.126	0.00218527
SLC6A17	1.52938	0.00220389
RXRG	1.2481	0.00224251
TRIM72	-1.49467	0.00224587
SCG2	1.63896	0.00225641
RFX4	1.32863	0.00227175
GNAT3	5.5819	0.00229396
SH3D19	2.49087	0.00229519
LHFPL5	2.58352	0.00231774
GLIS3	1.49709	0.00232601
KIAA0408	-1.14974	0.00234069
OVCH1	-2.78329	0.00237013
LAMB2	1.00754	0.00238717
MYL3	1.7509	0.00240325
TNFRSF11B	1.95753	0.00241056
EDAR	2.95783	0.00241635
VGF	1.0861	0.00241635
RBM20	-1.89568	0.00245383
PTPRQ	-1.55586	0.00248677
PAX8	-1.23305	0.00250822
SLC38A3	1.36857	0.00250932
APOBEC3G	2.32311	0.00251556
FAM212B	-1.23487	0.002564
SPATA6	1.08516	0.0025762
FOXJ1	1.20367	0.00258595
WFDC1	3.25085	0.00259665
ARSE	1.67117	0.0026032
NR4A3	1.19441	0.00271535
LIN28B	-1.35843	0.00272665
FAM133CP	1.3433	0.00279562
PRNP	2.06777	0.00280052
SOCS2	2.2378	0.00290161
SLC38A5	-2.03555	0.00290584
MAP3K1	1.37768	0.0029206
MAL	2.96012	0.00295589
BACE2	1.09618	0.00295699
DKFZp779M0652	2.94134	0.00296269
MFAP2	1.01486	0.00302192
OR51T1	-3.37346	0.00302984
HIST1H1B	-1.15862	0.00304657
HERC5	-1.13369	0.0030537
SLC17A6	1.0341	0.00309544
ITPKC	1.00793	0.00309577
ADAM33	1.03364	0.00309763
PYCARD	1.43462	0.00309763
ANKRD42	1.05077	0.00311355
GRAMD3	1.84798	0.00313028
LTBP2	1.57223	0.00313512
EPSTI1	1.87557	0.00319174
KCNA2	1.67415	0.00319174
ST8SIA5	1.74853	0.00319174
HKDC1	3.67078	0.00319205
RAB3B	1.08222	0.00319657
ENG	1.85354	0.00319667
DHX58	1.98692	0.00321132
ADRA1D	2.96239	0.00325253
TINAGL1	2.1365	0.00326048
FAM65C	1.83518	0.00326777
TTC39A	3.89044	0.00326777
KCNA1	3.00704	0.00329356
BARX2	-1.67691	0.00329727
PGA4	-1.49901	0.00335884
C20orf26	2.65068	0.00337694
CYYR1	-1.02581	0.00340142
FOSB	1.18776	0.00340516
IFI16	2.39156	0.00341
CCL7	3.18366	0.0034742
FAM196B	1.8018	0.0035554
VANGL1	1.09549	0.00355982
ODF3B	1.65517	0.00360175
EMR2	3.78843	0.00360175
AIF1	1.57682	0.0036841
SYT9	1.70261	0.00368944
SHROOM1	2.14651	0.00369096
NDP	1.56725	0.00375149
SAMHD1	1.52379	0.00377188
EYA2	-1.27962	0.00381269
NPY2R	1.9774	0.00382949
IGSF5	1.19519	0.00383354
GDF7	2.63457	0.00387748
CLEC3A	2.96535	0.00389042
ASCL1	-1.70833	0.00390267
ARHGAP26	1.30298	0.00391487
CORIN	1.45435	0.00395491
CCRL1	2.01396	0.00397485
LSAMP	1.13218	0.00399177
EXTL1	1.50962	0.00403744
LRRK2	1.89214	0.00404284
MYOZ3	2.3969	0.0040877
INMT	2.28196	0.00409654
ADRA1B	2.21539	0.00410577
CDKN2C	1.2756	0.00411773
11-Mar	1.17502	0.00412761
TUBA4A	-1.44598	0.00413465
OCEL1	1.24147	0.00413646
PITX2	-1.54977	0.00413646
RSPH1	1.56727	0.00413646
CBLN1	1.431	0.00413864
KCNH1	1.36787	0.00413864
TMEM229B	1.67427	0.00417126
SEMA3G	1.8528	0.00418246
SPAG1	1.59615	0.00418791
DLEU1	-1.07399	0.00422883
C4BPA	4.87886	0.00423783
SCN10A	7.16737	0.00428024
GBP4	2.53669	0.0042913
HS3ST4	2.60486	0.00431525
MYOZ1	1.76374	0.00433678
AHRR	1.96246	0.00435785
TMEM221	1.37149	0.00437785
MEGF6	1.14238	0.00448332
ASB2	2.38733	0.0045147
PODXL	-1.24824	0.00458393
NTM	1.01389	0.00463339
TNFRSF14	2.41844	0.00464941
TPM1	1.04683	0.00468312
ICA1L	1.06449	0.00470129
FIBIN	1.12786	0.0047299
MAMSTR	-1.56665	0.0047299
GNG3	1.00457	0.0047967
ACTN3	2.79414	0.00481757
CLCF1	1.81065	0.00481757
STX11	-1.54069	0.00481757
PSMB9	3.59684	0.00484015
CSRP1	1.19199	0.00485274
CLEC2B	2.02701	0.00486898
LCP1	3.10701	0.00487058
SLC39A8	1.05746	0.00487293
PDE2A	1.58806	0.00489112
CPXM2	2.28832	0.00489195
NR4A1	1.02146	0.00492565
CACNA1C	1.39656	0.00507495
C10orf11	1.10044	0.00516085
ITPR1	1.17925	0.00520484
SLFN12	1.82121	0.00522865
TSPAN12	-1.64996	0.00526567
FLT3LG	1.96317	0.00533008
RDH10	1.14432	0.00535338
LOC439949	-1.97545	0.00537127
KCNK15	2.20697	0.00539499
GALK2	1.06875	0.00542378
DUSP27	-1.17622	0.00542588
LINC00174	-1.26369	0.00544788
ANGPTL4	1.13987	0.00553368
DMRTC1B	1.25328	0.00554415
COL5A3	1.53197	0.0055644
DENND2C	1.92029	0.00558217
GATM	-1.33706	0.00561654
HTR1D	2.15211	0.00565313
SORBS3	1.42005	0.00568698
GDF5	1.76157	0.00570304
NID2	2.08898	0.00571066
DIABLO	2.33992	0.00574413
IGFBP7	1.68097	0.00574948
LOC100131347	2.00502	0.00574948
FAM159A	2.28778	0.00582846
SLC29A2	-1.15327	0.00583567
TACR3	-1.45463	0.00583801
RXFP2	1.97429	0.00584478
FOXP2	-1.21516	0.00590589
MFSD2A	-1.26054	0.00591883
POPDC3	-1.44829	0.00593565
KY	-1.50459	0.00596359
GREB1L	1.50818	0.00601023
CNGA3	-1.50093	0.00602932
DAPP1	-4.79945	0.00606196
TSPAN33	-1.28895	0.00606196
GPR158	1.21342	0.00606673
GADL1	-1.68705	0.00607776
SLCO2A1	1.46835	0.00612636
SEMA6B	-1.19243	0.0061361
HEY2	-1.04348	0.0061637
SASH1	1.1003	0.0061637
LOC100506421	-1.41277	0.006193
TMCO4	1.38378	0.00623757
ICAM2	2.91224	0.00624212
LOC645206	-1.1198	0.00629425
NNAT	-1.2603	0.00629681
SLC29A1	-1.30396	0.00631242
PTPRJ	1.39436	0.00638854
SVIP	1.21972	0.00647337
MAML2	1.00707	0.00650028
KCTD8	2.27353	0.00652919
HIST1H2BK	1.07441	0.00660757
C10orf128	2.66186	0.00672585
DOK1	1.19832	0.00674397
LOC285758	5.38511	0.00674663
IL17RC	1.65716	0.00675149
TRABD2B	1.08032	0.00679389
NINJ2	1.59015	0.00683768
SEC14L5	2.64234	0.00688049
GAS2L3	1.28649	0.00698221
FOLH1	2.18577	0.00703343
SIAH3	-1.08512	0.00707601
STK10	1.34971	0.00710988
SEPP1	2.28141	0.00711215
RGS8	-1.92729	0.00719402
BEST1	1.47049	0.00726575
TCTEX1D4	1.20279	0.00726575
ADAM12	1.37112	0.00727387
HS3ST3A1	-1.02168	0.00727387
PHOX2A	3.37579	0.00728039
KCNF1	-1.09358	0.00732749
ITGA6	1.29804	0.00742399
MT2A	1.33915	0.00749311
LOXL3	1.14715	0.00753893
HBE1	-2.04158	0.00758572
RAB20	1.7399	0.00763284
TPD52	1.23963	0.00763284
GFRA3	4.05515	0.00767543
RTP4	3.21604	0.00769188
APOC2	3.50072	0.00772353
CHRM2	2.4104	0.00774647
PID1	1.14495	0.00777196
TNFAIP2	1.07074	0.00790315
COL23A1	1.0521	0.00790879
RGCC	1.33441	0.0079594
KLHL1	1.47981	0.00798474
CHRNB1	-1.33562	0.00805967
TLL2	1.3065	0.00820703
RELL1	-1.36681	0.00821829
RBP4	1.72176	0.00822802
SEC14L2	1.0576	0.00826495
RYR2	-1.0856	0.00827393
ROR2	1.20974	0.00831178
CPT1A	1.08629	0.00839218
OAS1	2.77777	0.00855141
SCN9A	1.42714	0.00862713
NOTUM	-1.4949	0.00863554
GNAL	1.10996	0.00866147
ZNF238	-1.51044	0.00870292
RGR	-1.6765	0.00874272
ARHGDIB	1.97997	0.00885339
CALCRL	1.06852	0.00885339
SYBU	1.06877	0.00887119
TEK	2.28542	0.00890097
PCDHA2	1.09077	0.00901154
STAR	1.81705	0.00911662
FES	1.28949	0.00914735
LGI1	1.32086	0.00914914
SAMD5	1.38904	0.00916668
BEND6	1.23844	0.00919095
ABCG4	1.14305	0.00921903
ART5	1.76536	0.00921903
IRX2	-1.21357	0.00929847
ADRB2	1.85872	0.00941757
EMB	1.63216	0.00942632
TRNP1	1.59745	0.00947192
HMX3	2.01551	0.00952118
RYR1	-1.37859	0.00956931
GALNT5	3.25127	0.00959862
ALDH1A2	2.60061	0.00965712
GPRC5A	2.31669	0.00990559
UAP1L1	1.49081	0.0099349
ARHGEF26	1.05818	0.0100066
ZNF668	-1.2308	0.0100474
LHX1	-1.24569	0.0100477
PRDM8	-1.31695	0.0100529
P2RX3	1.47212	0.0100881
PREX1	1.16769	0.0100881
LPCAT2	1.75839	0.0101451
PTGIR	1.7292	0.0101532
ASIC4	-1.28146	0.0101561
CAMK1G	1.54116	0.0102486
DLX2	2.27772	0.0102548
DBX1	-2.2185	0.0103995
SALL3	-1.2548	0.0103998
SSPN	1.02717	0.0104565
PLEC	-1.25231	0.0104935
CYP1A1	2.17633	0.0106424
NELL1	1.12288	0.0106569
SOCS2-AS1	1.42962	0.0107832
KBTBD10	-1.28029	0.0110005
LOX	1.00431	0.0110005
NPY	-1.32554	0.0110043
WDR16	2.12437	0.0110506
C1QL1	1.16974	0.0112011
FAM198B	1.19344	0.0112102
C1orf168	2.77974	0.0112185
IRF7	1.03233	0.0112517
ITGA10	1.13008	0.0114545
IMPA2	-1.17207	0.0115073
SLFN13	3.79795	0.0115746
VWC2	1.28983	0.0115746
EXOC3L2	2.18783	0.0116432
PRRG3	-1.35096	0.0116986
LHX5	-1.64915	0.0117092
RNF113B	-1.04515	0.0117253
CHMP4C	1.65033	0.0117523
CDH7	-1.23796	0.0117646
AKNAD1	-1.20097	0.0117899
F2RL2	1.06674	0.0117905
MID1	1.71515	0.012002
AGT	2.27888	0.0122207
FBXO32	1.44247	0.0122684
LRRK1	1.20609	0.0122769
B4GALNT3	-1.21666	0.0122997
TNR	1.60048	0.0123053
SPEF2	1.63005	0.0123154
LYSMD2	1.91112	0.0123436
COL8A1	1.712	0.0124237
KCNV1	3.64014	0.0127726
ZC3H12B	1.10966	0.0127737
HERC6	1.34584	0.0128151
IFIH1	2.82834	0.0128151
UCP2	-1.12465	0.0128151
INSRR	3.14168	0.0128934
RPS7	-1.17104	0.0129168
ANKRD53	1.12947	0.0129951
OTOR	1.98283	0.0130266
SLC30A10	1.39682	0.0130266
ADH1C	1.63101	0.0130303
BMP2	1.21316	0.0130803
ENPP1	-1.45005	0.0132414
STAC	1.30628	0.0132414
TGFA	2.26652	0.0135482
DES	-1.14633	0.0136447
STARD8	1.10615	0.0136687
CCDC169	-1.62496	0.0136965
FAM78B	1.22719	0.0137396
MALL	1.76521	0.013742
SPATA31C2	2.94242	0.013766
CYP21A1P	1.20959	0.0137998
FGF5	4.37162	0.0139233
FGF9	-1.02929	0.014016
PIP5K1B	1.43917	0.0140366
CFC1B	2.08071	0.0140568
TAF4B	-1.11939	0.0143321
ETV3	1.04663	0.0143621
FHL5	2.72923	0.0143621
PIEZO1	-1.35459	0.0143627
KLRC4	2.6708	0.0144044
KIRREL2	-1.40159	0.0144185
FNDC1	2.67883	0.0144447
CCIN	-1.15027	0.0144776
LRRN4	-2.70872	0.0144959
LOC100130238	-1.71819	0.0145353
HSPA1B	1.05308	0.0146313
ANGPT2	1.6719	0.0146884
APOL6	2.15775	0.0147784
GPR133	1.12307	0.0147784
RRAS2	-1.02432	0.0148779
TP63	1.56165	0.0149464
FHDC1	2.75027	0.0150508
CDCA7	-1.2021	0.0150648
MMRN1	4.09367	0.0150648
TIMP4	2.31415	0.0150813
HTR2B	2.53175	0.015167
SCARNA14	-1.10826	0.0153094
TIE1	2.53592	0.0153094
FST	1.02485	0.0153124
OR2A14	2.41628	0.0154185
ACSBG1	1.29782	0.0154472
MGP	4.71642	0.0156148
WNT4	1.26091	0.0156872
SLC22A31	-1.81577	0.015765
PITX3	-1.81762	0.0160799
MOCOS	1.574	0.0162539
KIAA0226L	1.68632	0.0162609
RNF220	1.45729	0.0162625
KCP	1.89421	0.0166027
JSRP1	-1.71881	0.0166168
SAMD9	1.93119	0.016621
FAM212A	1.85817	0.0167191
NTRK1	1.38958	0.0167452
MYF6	-1.50289	0.0167667
LPPR5	1.13619	0.016885
EFHD2	-1.11833	0.0170023
DSCAML1	-1.18819	0.0171116
PPARGC1A	-1.07024	0.0171116
PTPN21	-1.03306	0.0172569
NCKAP1L	2.28332	0.0172943
SHROOM4	1.2598	0.0173293
PLP2	-1.27814	0.0173629
PTH1R	1.13932	0.0174171
SIM2	-1.09925	0.0174247
ABCA12	-2.95456	0.0177071
CYP4V2	1.16059	0.0177071
LRR1	-1.02807	0.0177537
STAC3	-1.13785	0.0178355
RBM24	-1.30229	0.0179204
PCDHAC1	1.53032	0.0179417
ADH1B	3.01702	0.0181129
BTNL9	-1.69878	0.0181129
ANKH	1.02223	0.0182883
MGC15885	-1.96922	0.0184159
ERVV-1	-1.3523	0.0184595
OR2A1	1.84341	0.0185263
EFCAB4A	1.35593	0.0186596
PAPPA	1.66818	0.0186605
WDR93	1.80794	0.0187387
SCML4	1.2108	0.018773
RENBP	1.45012	0.0189257
LOC339535	1.46212	0.0190465
CITED1	-1.4852	0.019156
TRPV4	1.29356	0.0191676
NXPH2	-1.27627	0.0193714
MYO18B	-1.49108	0.0194245
TMEM71	3.14489	0.019586
MYOG	-1.31751	0.0197237
C3	3.27965	0.0198213
SNED1	1.5767	0.019915
LACC1	1.25502	0.0199537
GRHL3	2.17433	0.0200611
KCNQ4	1.62316	0.0200974
PLEKHB1	1.3118	0.0201718
NOS3	3.26528	0.0205705
MFAP3L	1.06547	0.0207385
PRIMA1	2.59441	0.0209667
ST13P4	-1.70122	0.0210833
ATP8A2	1.03252	0.0211028
FAM47E	1.786	0.0212028
DIO3OS	1.43056	0.0212028
KCNE4	1.51795	0.0212305
HR	-1.32372	0.0212398
C1orf158	2.04981	0.0214155
KISS1	4.45917	0.0214155
TRH	1.91983	0.0214247
TBX1	-1.03394	0.0214848
CPO	1.66236	0.0216955
DOCK10	1.18526	0.0217461
CLDN16	3.65158	0.0222128
RASSF3	-1.11127	0.0222218
SHISA9	1.28172	0.0223527
ABCA8	3.02182	0.0226196
KCNJ8	1.2966	0.0227689
HLA-C	1.07931	0.0227805
MRGPRE	6.89844	0.0229852
KLK1	3.62607	0.0229962
ADRA2A	1.83955	0.0231412
CD4	3.10152	0.0231486
TACC2	-1.15689	0.0232639
LINC00341	-1.02362	0.0233577
BMP6	1.13567	0.0236028
GJC3	4.51153	0.0237097
SERTM1	1.02187	0.0237254
FMO5	1.48503	0.0238059
DNAJC22	1.77885	0.0238204
CTAGE4	1.99686	0.0238613
RBM47	1.71888	0.0239018
CD22	2.03275	0.0240262
FLJ41350	-1.54368	0.0241629
NR4A2	2.09458	0.0245805
NEUROD6	-1.27677	0.0247271
MYBPC2	1.23381	0.0247924
LOC100507032	-1.00915	0.0248161
CMPK2	1.77223	0.024825
ITGB2	-2.15239	0.0248962
CCBE1	1.39116	0.0250258
SLC32A1	-1.07492	0.0251188
DLL3	-1.05887	0.0252725
TMEM182	1.50371	0.0252892
SORCS1	2.17315	0.0254287
ANO3	2.14772	0.0255259
PAX7	-1.91766	0.0255654
SPIN2A	1.82569	0.0258936
KRT39	-1.97376	0.0260683
ANKRD20A11P	2.57934	0.0260695
DHRS4-AS1	1.10193	0.0262656
IRX6	-1.87844	0.0263181
GAS7	2.77829	0.0264936
CCL20	2.92468	0.0266713
KRT81	-2.09373	0.0266713
MAP1LC3C	1.19251	0.0266713
GPR112	4.98903	0.0266886
COL20A1	2.96009	0.0268485
PCK1	3.84869	0.0274801
MYH13	-2.90816	0.027512
NUDT18	1.50088	0.0275175
ST8SIA6	2.19321	0.027601
FCRLA	-1.53024	0.0281258
PPP1R1C	4.21179	0.0281712
SLC6A5	-1.21917	0.0281712
CHRNB3	2.9286	0.0282432
ITGA4	1.03062	0.0282432
OR10AD1	1.14162	0.0282791
RCVRN	2.35078	0.0283659
HFE	1.37523	0.0284135
LOC100287225	4.07244	0.0285479
SPTLC3	1.29176	0.0285479
NEURL3	2.55	0.0285784
CELA2B	-1.94926	0.0288686
CYP21A2	1.40281	0.0289196
PLP1	3.26696	0.0289196
C4orf19	1.66027	0.0289347
ITGB3	2.51124	0.0290314
C17orf72	1.83171	0.0291833
GRAMD2	2.26943	0.0292364
CRNDE	-1.24792	0.0292466
GSC	1.71195	0.029478
NME8	-1.35615	0.0296571
MYBL1	1.39401	0.0297414
NTRK3	1.03999	0.029792
CXorf22	1.26728	0.0301055
CKMT1B	1.1496	0.0302621
GLYAT	3.98888	0.0303119
MAPK15	-1.16417	0.030317
WDR63	1.27097	0.0307048
ESYT3	-1.63022	0.03075
EFHC2	1.35249	0.0309438
ENTPD1	1.26707	0.0309848
NPPA	-1.10541	0.0309848
CYP26B1	1.11403	0.0311023
IRF6	2.15541	0.0311044
GPR39	-1.64551	0.031395
NCEH1	1.13258	0.0315317
SGCA	-1.90412	0.0317083
IQCJ	1.87934	0.0317214
RAPSN	-1.83378	0.031753
S100A2	-1.86713	0.0317579
TNFAIP3	1.26862	0.0319804
SELL	1.93877	0.0321288
SLC15A3	1.03548	0.0321316
CYP3A5	1.47601	0.0321377
TAGLN	1.00088	0.0321977
GPR119	2.23268	0.0324403
PPP2R2B	2.33922	0.0328976
ENPP6	-1.5929	0.0331341
CMTM5	3.61933	0.0332052
BDKRB2	-1.53299	0.0333905
MCF2L2	1.18151	0.0334247
EGFL8	1.77158	0.0336007
HCAR1	3.17311	0.0337061
PPP1R1B	1.16738	0.0337921
C15orf52	1.92364	0.0337939
GLDC	-1.62002	0.0341073
MFNG	-1.63866	0.0344036
GC	4.12931	0.0345094
NEUROD4	-1.22844	0.0346554
SYK	1.17852	0.0346999
ZNF556	-2.07324	0.0349187
PRAC	-1.24288	0.0350743
C4BPB	-3.76308	0.0354958
FGD3	-1.07481	0.0355648
TRPV3	1.26514	0.0356055
GABBR2	1.18794	0.0357028
SLC35F1	1.03063	0.0357306
SALL4	-1.06031	0.0359103
SULT1E1	2.44964	0.035941
RASSF6	-1.38428	0.0359586
WDR72	2.77082	0.0360304
MIXL1	-1.8073	0.0362899
APOD	2.85648	0.0366943
CLEC14A	1.66747	0.0369341
MUSK	-1.3051	0.0369341
SKINTL	1.68573	0.037379
FLJ27354	1.54687	0.0374923
MS4A8B	3.42232	0.0376079
SLC6A19	-2.64481	0.0376109
SV2B	3.78785	0.0377649
PAX9	2.36479	0.0378756
TMEM155	-1.93572	0.0378868
SLC16A12	1.8561	0.0380938
ZFP42	-1.32113	0.0382072
CYP4Z1	4.39428	0.0382872
HS6ST3	1.19737	0.0383151
GDA	2.33316	0.0383715
YPEL2	1.06485	0.038378
TNNC1	1.26188	0.0384302
IRF5	2.02524	0.0387292
EPB41L4A	1.18124	0.0389094
NEK6	1.79435	0.0389094
TYMP	1.67415	0.0390207
SLC22A6	4.26982	0.0392336
ZNF487P	1.17264	0.0393464
LOC729080	1.76028	0.0393796
LINC00323	2.99221	0.0394236
GAD2	-1.26824	0.0396488
PRDM13	-1.97073	0.0398392
CLDN1	2.53431	0.0400215
FGFR4	-2.10879	0.0402921
TRMT10A	-1.40899	0.0402921
C9orf47	1.22287	0.0405657
FAM153C	-2.98117	0.0405657
ZMYND12	1.72495	0.0406618
FAM48B1	3.69942	0.0407069
TMEM176A	1.14944	0.0408221
ANKRD29	1.24562	0.0415688
ZNF488	-1.06786	0.0416229
ASIC1	-1.28088	0.0416814
PGA5	-1.18905	0.0418635
DYSF	-1.57522	0.0421336
IRX5	-1.0412	0.0423473
ARHGEF5	1.32435	0.0425118
SP110	1.83758	0.0428363
ABCB11	-1.43062	0.0433108
BVES-AS1	-1.21624	0.0433474
NIPAL2	1.40358	0.043393
SYPL2	1.12085	0.0435423
RSPO2	2.1738	0.0435531
SNTG2	-1.67647	0.0436062
KRT222	3.67306	0.0436199
KIAA1239	1.22994	0.0437056
EXOC3L1	-1.0537	0.0438661
PRL	-1.89429	0.0438966
RPS26P11	1.10613	0.0440412
HTR2A	1.16441	0.0441026
PTGS1	2.15472	0.0441026
KCNK4	1.47312	0.0441182
ODF3L1	1.33964	0.0442024
MSTN	-2.17135	0.0443304
VWA3A	1.40579	0.0443532
CARD16	3.50116	0.0451753
CKM	1.09801	0.0452598
PRSS23	1.31924	0.0452738
KIF19	-1.36962	0.0452775
PWRN2	-1.40566	0.0453028
DKK2	1.91777	0.0454549
ABCA6	2.1327	0.0455213
SMIM1	1.23751	0.0455213
SERPINE3	-2.77517	0.0455898
NR5A2	-1.74024	0.0461228
LOC100505933	2.94698	0.0461763
FGF6	3.72313	0.0464677
OR2W3	2.69089	0.0465162
GIMAP2	2.59318	0.0465423
DOCK5	1.40288	0.0466806
LOC100506795	2.45688	0.0468234
CHAT	2.61173	0.0472374
TNFAIP8	1.02847	0.0476634
TRPV1	2.45321	0.0477549
AQP7P3	3.45659	0.0487435
BDKRB1	-1.09712	0.0487949
TMEM72	1.48533	0.04947
HRK	1.60457	0.0494855
EFCAB13	2.18152	0.0494993
