# Supplementary material for: Examining the NEUROG2 lineage and associated gene expression in human cortical organoids
Source: Development. 2025 Jan 16;152(2):dev202703. doi: 10.1242/dev.202703 (PMC11829764; doi:10.1242/dev.202703)
Supplement: Table S3. Gene set enrichment analysis, showing GO Biological Process terms enriched in mCherry_high vs mCherry_low cortical organoid cells. [file develop-152-202703-TableS3.xlsx]

## Sheet: GSEA_GOBP_mCherry_pos_vs_mCherr
Supplementary Table 3: GSEA_GOBP_mCherry_pos_vs_mCherry_neg
Term	Overlap	P.value	Adjusted.P.value	Old.P.value	Old.Adjusted.P.value	Odds.Ratio	Combined.Score	Genes
extracellular matrix organization (GO:0030198)	95/300	2.05358e-43	8.12189e-40	0	0	7.80585	767.249	ECM2;COL16A1;ITGB5;COL14A1;ITGB4;LAMC3;ELN;ITGB3;COL12A1;SERPINE1;ICAM2;LOXL3;LOXL4;HAPLN1;ICAM1;LOXL2;ADAMTS4;ADAMTS2;SH3PXD2A;ADAMTS1;CREB3L1;ADAMTSL3;CTSK;CYP1B1;TNR;SLC39A8;ITGAV;TIMP1;POSTN;COL27A1;MMP7;ITGA4;COL25A1;MMP2;COL23A1;BGN;DCN;BCAN;MMP14;VCAN;LOX;MMP15;COL4A1;COL6A2;MMP17;ADAM12;COL6A1;COL4A6;ITGA8;COL8A1;COL4A5;COL6A3;ITGA6;CD47;ITGA5;LCP1;COL15A1;LAMA4;COL11A2;PAPLN;HTRA1;DPT;AD…
extracellular structure organization (GO:0043062)	76/216	1.67534e-38	3.20912e-35	0	0	9.02071	784.641	ECM2;COL16A1;ITGB5;COL14A1;ITGB4;LAMC3;ELN;ITGB3;SERPINE1;ICAM2;HAPLN1;ICAM1;ADAMTS4;ADAMTS2;SH3PXD2A;ADAMTS1;ADAMTSL3;TNR;SLC39A8;ITGAV;POSTN;COL27A1;MMP7;ITGA4;MMP2;COL23A1;BGN;DCN;BCAN;MMP14;VCAN;LOX;MMP15;COL4A1;COL6A2;MMP17;ADAM12;COL6A1;COL4A6;ITGA8;COL8A1;COL4A5;COL6A3;ITGA6;CD47;ITGA5;COL15A1;LAMA4;COL11A2;PAPLN;ADAMTS12;NID1;NID2;THBS1;FBLN5;THSD4;ADAMTS16;COL28A1;VCAM1;LAMB2;LUM;COL22A1…
external encapsulating structure organization (GO:0045229)	76/217	2.43422e-38	3.20912e-35	0	0	8.95625	775.689	ECM2;COL16A1;ITGB5;COL14A1;ITGB4;LAMC3;ELN;ITGB3;SERPINE1;ICAM2;HAPLN1;ICAM1;ADAMTS4;ADAMTS2;SH3PXD2A;ADAMTS1;ADAMTSL3;TNR;SLC39A8;ITGAV;POSTN;COL27A1;MMP7;ITGA4;MMP2;COL23A1;BGN;DCN;BCAN;MMP14;VCAN;LOX;MMP15;COL4A1;COL6A2;MMP17;ADAM12;COL6A1;COL4A6;ITGA8;COL8A1;COL4A5;COL6A3;ITGA6;CD47;ITGA5;COL15A1;LAMA4;COL11A2;PAPLN;ADAMTS12;NID1;NID2;THBS1;FBLN5;THSD4;ADAMTS16;COL28A1;VCAM1;LAMB2;LUM;COL22A1…
collagen fibril organization (GO:0030199)	36/89	2.85904e-21	2.82688e-18	0	0	10.9497	517.962	COL15A1;COL16A1;COL14A1;ITGB4;COL12A1;COL11A2;LOXL3;LOXL4;DPT;LOXL2;ADAMTS2;CYP1B1;COL28A1;COL27A1;COL25A1;LUM;COL22A1;COL23A1;COL1A1;COL3A1;COL1A2;LOX;COL5A1;COL4A1;COL6A2;COL5A3;COL6A1;COL5A2;COL4A6;COL20A1;COL4A5;COL6A3;COL8A1;TLL2;ITGA6;COL9A3
regulation of angiogenesis (GO:0045765)	42/203	1.19071e-12	9.41849e-10	0	0	4.20277	115.393	ECM1;FOXC1;RAMP2;SP100;HSPB6;SERPINE1;GATA6;TWIST1;TNFAIP3;CXCL13;FGF1;THBS2;ETS1;THBS1;AQP1;RRAS;GPNMB;BMPER;ADAMTS1;ERBB2;CYP1B1;HMOX1;CTSH;CD34;SASH1;NOS3;TNFSF12;TIE1;WNT5A;EMP2;SULF1;DCN;SMOC2;CXCL10;SFRP1;SFRP2;RGCC;RHOJ;ADAM12;ANGPTL4;TEK;RAPGEF3
positive regulation of angiogenesis (GO:0045766)	30/116	5.37868e-12	3.1053e-09	0	0	5.58468	144.914	ECM1;RAMP2;HSPB6;SERPINE1;GATA6;TWIST1;FGF1;ETS1;FUT1;THBS1;AQP1;BMPER;RRAS;CYP1B1;HMOX1;CTSH;CD34;SASH1;NOS3;TNFSF12;TIE1;WNT5A;TJP1;SMOC2;SFRP2;ADAM12;ANGPTL4;ITGA5;TEK;RAPGEF3
supramolecular fiber organization (GO:0097435)	57/351	5.4961e-12	3.1053e-09	0	0	3.14194	81.4609	COL16A1;COL14A1;ITGB4;COL12A1;LOXL3;LOXL4;LOXL2;ADAMTS2;CALB1;RAC2;CYP1B1;NEFL;CD36;MYOZ1;B2M;TMOD1;COL27A1;COL25A1;COL23A1;TPM1;APOA1;EMP2;SHROOM1;RHOC;SHROOM4;LOX;COL4A1;COL6A2;COL6A1;COL4A6;COL8A1;COL4A5;COL6A3;ITGA6;MFGE8;COL15A1;COL11A2;DPT;LTBP2;FBLN5;SNCA;COL28A1;GSN;LUM;COL22A1;COL1A1;COL3A1;TPPP3;COL1A2;COL5A1;COL5A3;TRPV4;COL5A2;COL20A1;TLL2;COL9A3;TGFBI
cellular response to type I interferon (GO:0071357)	21/65	8.71058e-11	3.82782e-08	0	0	7.59949	176.034	IFITM3;IFITM1;SP100;IFITM2;MX1;IFI6;HLA-C;ISG15;HLA-A;SAMHD1;IFIT3;PSMB8;IFIT2;HLA-E;OAS1;IRF1;OAS3;IRF7;IRF8;IRF5;IRF6
type I interferon signaling pathway (GO:0060337)	21/65	8.71058e-11	3.82782e-08	0	0	7.59949	176.034	IFITM3;IFITM1;SP100;IFITM2;MX1;IFI6;HLA-C;ISG15;HLA-A;SAMHD1;IFIT3;PSMB8;IFIT2;HLA-E;OAS1;IRF1;OAS3;IRF7;IRF8;IRF5;IRF6
positive regulation of vasculature development (GO:1904018)	26/102	1.97069e-10	7.7941e-08	0	0	5.46114	122.043	ECM1;RAMP2;HSPB6;SERPINE1;GATA6;TWIST1;FGF1;ETS1;THBS1;AQP1;RRAS;CYP1B1;HMOX1;CTSH;CD34;SASH1;NOS3;TNFSF12;TIE1;WNT5A;SMOC2;SFRP2;ADAM12;ANGPTL4;TEK;RAPGEF3
regulation of cell population proliferation (GO:0042127)	91/764	2.34601e-10	8.43499e-08	0	0	2.21226	49.0528	RARG;IFITM1;ATP8A2;CSF1;ELN;TGFB1I1;HTR2B;ADRA1D;PTPRJ;TCIRG1;FGF1;DUSP15;CLU;ETS1;IFIT3;RERG;FGF5;FGF6;FGF7;ADAMTS1;CYP1B1;CTSH;ITGAV;TIMP1;JUNB;KCNH1;PDGFRB;PDGFRA;IL11RA;CLEC11A;FLT3LG;EMP2;NGF;OSMR;ADRA2A;SFRP4;SFRP1;SFRP2;ALDH1A2;IRF1;TRNP1;HCLS1;SGK3;ROR2;CD47;NUPR1;IRF6;IL6ST;ENG;LEF1;TGFA;AIF1;THBS1;SLC9A3R1;GPNMB;SERTAD1;ERBB2;HAS2;STAT6;IGFBP7;S1PR3;IGFBP6;WNT1;ZBTB7C;NTRK1;WWTR1;CDKN2C…
cytokine-mediated signaling pathway (GO:0019221)	78/621	4.13809e-10	1.36385e-07	0	0	2.3396	50.5486	IFITM3;IFITM1;IFITM2;CSF1;F13A1;PTPRJ;CXCL13;CXCL2;IFIT3;ICAM1;IFIT2;IL27RA;PYCARD;MT2A;TIMP1;CD36;JUNB;B2M;HLA-DPA1;CISH;SYK;IL11RA;HGF;MMP2;PRKCD;FLT3LG;HLA-C;FOS;TRAF1;HLA-A;TNFRSF1B;OSMR;IL17RC;MID1;TNFRSF1A;HLA-E;EDAR;OAS1;IRF1;OAS3;IRF7;IRF8;RHOU;IRF5;LCP1;IRF6;IL6ST;FOXC1;SP100;IFI6;TWIST1;TNFRSF11B;PTGS2;SAMHD1;SOCS2;SOCS3;CCL7;HMOX1;CCL2;STAT6;TNFRSF14;TGFB1;VCAM1;CCL20;TNFSF12;MX1;ISG15…
negative regulation of cell population proliferation (GO:0008285)	53/379	7.54927e-09	2.29672e-06	0	0	2.62095	49.0164	IFITM1;RARG;ATP8A2;TGFB1I1;TNFAIP3;PTPRJ;ETS1;IFIT3;RERG;TNN;ADAMTS1;CYP1B1;B2M;PTGIR;WNT5A;NGF;TGFBR3;SFRP4;RBP4;SFRP1;SFRP2;ALDH1A2;IRF1;NUPR1;ROR2;IRF6;GATA6;FBLN1;AIF1;SLC9A3R1;GPNMB;HMOX1;APOD;IGFBP7;IGFBP6;ZBTB7C;NTRK1;CDKN2C;TGFB1;NOS3;NMI;INHBA;PODN;GDF5;TBX3;BMP5;NELL1;FABP3;BMP2;RGCC;FAP;OGN;HSPA1B
positive regulation of cell differentiation (GO:0045597)	41/258	1.00332e-08	2.58494e-06	0	0	3.03218	55.8447	IFITM1;FOXC1;DLX2;CSF1;TGFB1I1;LEF1;TWIST1;LOXL2;TMEM100;ZFP36;RRAS;SULT1E1;BOC;CD36;CD34;TP63;WNT4;BEND6;WWTR1;TGFB1;HGF;RARRES2;IGF1;NGF;GDF5;AGT;BMP6;COL1A1;OLFM1;NELL1;SFRP1;KITLG;PCP4;BMP2;DAB2;SFRP2;RGCC;FES;VWC2;CAMK1;IL6ST
cellular response to interferon-gamma (GO:0071346)	26/121	1.00703e-08	2.58494e-06	0	0	4.36448	80.3661	SP100;AIF1;ICAM1;MT2A;CCL7;CCL2;B2M;GBP4;HLA-DPA1;VCAM1;CCL20;PRKCD;WNT5A;HLA-C;HLA-A;MID1;HLA-E;OAS1;IRF1;OAS3;IRF7;IRF8;IRF5;CD47;IRF6;TRIM38
interferon-gamma-mediated signaling pathway (GO:0060333)	19/68	1.04574e-08	2.58494e-06	0	0	6.16202	113.233	SP100;VCAM1;PRKCD;HLA-C;HLA-A;MID1;ICAM1;HLA-E;MT2A;OAS1;IRF1;OAS3;IRF7;IRF8;IRF5;IRF6;TRIM38;B2M;HLA-DPA1
regulation of cell migration (GO:0030334)	55/408	1.45771e-08	3.39132e-06	0	0	2.51253	45.3356	IFITM1;SERPINE2;CSF1;SERPINE1;PTPRJ;LDB2;FGF1;CLDN1;FGF5;DOCK10;FGF6;FGF7;ENPP2;CYP1B1;CTSH;PLXNC1;PDGFRB;PDGFRA;MMP7;DDX58;SEMA6D;HGF;TPM1;RHOC;ADRA2A;MMP14;SFRP1;SFRP2;NAV3;ITGA6;SGK3;ROR2;ENG;SEMA3C;LEF1;SEMA3G;THY1;AIF1;THBS1;GPNMB;CCL7;HAS2;SASH1;TGFB1;NTRK3;IGF1;SULF1;PODN;COL1A1;TJP1;IGSF10;DAB2;BMP2;CXCL12;PLXNB3
skeletal system development (GO:0001501)	30/158	1.60667e-08	3.53022e-06	0	0	3.74378	67.1879	SPEF2;SHOX2;COL11A2;TNFRSF11B;PRELP;PTH1R;HAPLN1;PHEX;ADAMTS4;CLEC3A;EXTL1;ANKH;WNT1;TGM2;GDF10;WNT5A;IGF1;SULF1;BMP6;TBX3;BMP5;PAX1;COL1A1;BCAN;RBP4;BMP2;MMP14;VCAN;COL1A2;FBN1
negative regulation of cellular process (GO:0048523)	67/566	7.49759e-08	1.50965e-05	0	0	2.17083	35.6149	CDA;RARG;IFITM1;ATP8A2;TGFB1I1;HTR2B;ARHGDIG;WFDC1;PTPRJ;CLU;ETS1;IFIT3;RERG;ADAMTS1;ARHGDIB;CYP1B1;PLXNC1;CD34;MYBL1;APOA1;NGF;TNFRSF1B;TGFBR3;SFRP4;PLSCR1;SFRP1;SFRP2;ALDH1A2;IRF1;AGTR2;ROR2;NUPR1;IRF6;CRYAA;CRYAB;SP100;FBLN1;SLC9A3R1;GPNMB;IGFBP7;SLIT3;IGFBP6;MSX1;WNT1;ZBTB7C;NTRK1;APOBEC3C;CDKN2C;APOBEC3F;TGFB1;ANGPT1;APOBEC3G;NOS3;NR1H3;NMI;INHBA;PODN;BMP5;NR4A1;FABP3;BMP2;RGCC;PLXNB3;TGFBI;…
endoderm formation (GO:0001706)	13/36	7.65408e-08	1.50965e-05	0	0	8.94912	146.635	DUSP5;DUSP2;ITGB5;ITGA4;MMP2;COL12A1;INHBA;MMP14;MMP15;COL6A1;COL8A1;ITGAV;ITGA5
negative regulation of signal transduction (GO:0009968)	40/267	8.01583e-08	1.50965e-05	0	0	2.82394	46.1412	PID1;LRRK2;TNFAIP3;PTPRJ;ADAMTS12;THBS1;FSTL3;SLC9A3R1;CYP26B1;WIF1;CREB3L1;PALM;ERBB2;APOD;BEND6;SNCA;PTGIR;SLC2A10;GDF15;PRKCD;PTCH2;SULF1;DKK1;AGT;DCN;DLK1;DKK3;BMP5;NR4A2;SFRP4;SFRP1;MMP14;BMP2;SFRP2;CILP;AGTR2;CD47;CARD16;TRABD2B;CBLN1
regulation of epithelial cell proliferation (GO:0050678)	21/93	1.05733e-07	1.90079e-05	0	0	4.6372	74.4844	TGFB1;ANGPT1;OSR1;TIE1;TGFA;IGF1;FGF1;FUT1;GDF5;BMP6;BMP5;TGFBR3;NR4A1;FGF7;ZFP36;SFRP1;SFRP2;NR4A3;ERBB2;NUPR1;B2M
cellular response to cytokine stimulus (GO:0071345)	59/482	1.43609e-07	2.46946e-05	0	0	2.24856	35.4287	PID1;IFITM2;CSF1;F13A1;PTPRJ;CXCL2;ICAM1;IL27RA;PYCARD;ZFP36;MT2A;TIMP1;CD36;JUNB;HLA-DPA1;SYK;IL11RA;HGF;MMP2;WNT5A;FLT3LG;FOS;TNFRSF1B;OSMR;TNFRSF1A;SFRP1;OAS1;IRF1;HCLS1;IRF8;RHOU;IRF5;CD47;IL6ST;FOXC1;LEF1;TWIST1;ADAMTS12;PTGS2;AIF1;SOCS2;SOCS3;CCL7;IFI16;HMOX1;HAS2;CCL2;STAT6;GBP4;TGFB1;VCAM1;CCL20;PDE2A;CXCL10;CD4;COL1A2;CXCL12;CLCF1;CRLF1
regulation of pathway-restricted SMAD protein phosphorylation (GO:0060393)	16/58	1.83908e-07	3.03066e-05	0	0	6.04082	93.686	GDF10;TGFB1;RBPMS;GDF15;HFE;INHBA;DKK1;GDF5;BMP6;BMP5;GDF7;BMP2;DAB2;BMPER;PMEPA1;ENG
defense response to symbiont (GO:0140546)	24/124	2.96045e-07	4.60897e-05	0	0	3.81978	57.4218	IFITM3;APOBEC3C;RTP4;IFITM1;IFITM2;APOBEC3F;APOBEC3G;DDX58;MX1;IFI6;ISG15;SAMHD1;IFIT3;IFIT2;PYCARD;IFIH1;SLFN13;PLSCR1;OAS1;IFI16;IRF1;OAS3;IRF7;APOBEC3B
defense response to virus (GO:0051607)	25/133	3.02991e-07	4.60897e-05	0	0	3.68576	55.3217	IFITM3;RTP4;IFITM1;IFITM2;IFI6;SAMHD1;IFIT3;IFIT2;PYCARD;IFIH1;IFI16;APOBEC3C;APOBEC3F;APOBEC3G;DDX58;MX1;ISG15;SLFN13;CXCL10;PLSCR1;OAS1;IRF1;OAS3;IRF7;APOBEC3B
integrin-mediated signaling pathway (GO:0007229)	18/75	3.21741e-07	4.62082e-05	0	0	5.01199	74.9268	COL16A1;ITGB5;SYK;ITGB4;ITGB3;ADAM11;APOA1;FBLN1;ISG15;THY1;COL3A1;DAB2;ADAMTS1;ITGA10;ITGA11;ITGAV;CD47;ITGA5
positive regulation of cellular process (GO:0048522)	70/625	3.27138e-07	4.62082e-05	0	0	2.03835	30.4384	CSF1;HTR2B;ADRA1D;PTPRJ;TCIRG1;FGF1;ETS1;FGF5;PYCARD;FGF6;FGF7;ZFP36;CTSH;ITGAV;TIMP1;CD36;TGM2;PDGFRB;PDGFRA;IL11RA;CLEC11A;PRKCD;TPM1;WNT5A;APOA1;FLT3LG;EMP2;CYBA;TNFRSF1B;OSMR;DKK1;ADRA2A;MMP14;SFRP1;SFRP2;ACOX2;HCLS1;CD47;NUPR1;IL6ST;COLEC12;DLX2;LEF1;TGFA;AIF1;THBS1;SERTAD1;ERBB2;HAS2;S1PR3;WNT1;LGI1;WWTR1;EGR2;TGFB1;NTRK3;IGF1;MERTK;TBX3;BMP6;BMP5;TJP1;KITLG;MEIS1;CXCL12;P2RX3;CLCF1;FKBP1B;…
regulation of epithelial to mesenchymal transition (GO:0010717)	18/76	3.98185e-07	5.12713e-05	0	0	4.92531	72.5811	WWTR1;PHLDB1;FOXC1;TGFB1;TGFB1I1;LEF1;TWIST1;VASN;LOXL2;BMP5;COL1A1;OLFM1;SFRP1;BMP2;DAB2;SFRP2;RGCC;EPHA3
negative regulation of viral genome replication (GO:0045071)	15/54	4.01874e-07	5.12713e-05	0	0	6.09472	89.7578	IFITM3;APOBEC3C;IFITM1;IFITM2;APOBEC3F;APOBEC3G;MX1;ISG15;ZC3HAV1;IFIH1;PLSCR1;OAS1;IFI16;OAS3;APOBEC3B
regulation of humoral immune response (GO:0002920)	15/54	4.01874e-07	5.12713e-05	0	0	6.09472	89.7578	C1S;C1R;PROS1;CFI;GATA6;C4BPA;CXCL13;CLU;C4B;C3;C6;C7;SUSD4;SERPING1;CFB
negative regulation of viral process (GO:0048525)	17/70	5.68321e-07	7.02409e-05	0	0	5.08757	73.1622	IFITM3;APOBEC3C;IFITM1;IFITM2;APOBEC3F;APOBEC3G;MX1;ISG15;ZC3HAV1;MID2;IFIH1;ZFP36;PLSCR1;OAS1;IFI16;OAS3;PTX3
glycosaminoglycan catabolic process (GO:0006027)	15/56	6.73905e-07	8.07665e-05	0	0	5.7968	82.3736	TGFB1;LUM;HEXB;FUCA1;OMD;BGN;KERA;PRELP;DCN;BCAN;VCAN;OGN;GPC4;FMOD;GPC6
positive regulation of intracellular signal transduction (GO:1902533)	62/546	9.71424e-07	0.000112999	0	0	2.06367	28.5705	ECM1;SCHIP1;HTR2B;ADRA1D;PTPRJ;FGF1;ADRA1B;FGF5;FGF6;FGF7;CASP8;DHX58;TNFSF10;RAC2;ITGAV;IKBKE;WLS;TGM2;PDGFRB;PDGFRA;HGF;WNT5A;FLT3LG;RHOC;ADRA2A;MID2;DCN;TNFRSF1A;EDAR;HCLS1;ROR1;ROR2;CARD16;NUPR1;ENG;TGFA;ADRB2;THBS1;SLC9A3R1;RELN;UBD;ERBB2;HMOX1;LURAP1;APOL3;SASH1;NTRK1;TGFB1;ANGPT1;GDF15;NEK6;NTRK3;IGF1;NMI;AGT;KITLG;BMP2;CD4;P2RX3;TRIM38;LTBR;TEK
inorganic cation transmembrane transport (GO:0098662)	38/274	1.21349e-06	0.000137124	0	0	2.57475	35.0732	KCNA1;HVCN1;KCNA2;SLC40A1;ATP1A2;KCNA6;CACNA1C;SLC30A10;LRRC55;NALCN;TRPM2;KCNV1;SCN11A;SCN9A;SLC39A8;ITGAV;ASIC2;KCNH1;SLC6A17;SCARA5;KCNJ8;SLC6A13;TRPV2;KCNK15;TRPV3;TRPV1;ATP1B1;SCN10A;KCNS1;P2RX3;TRPV4;SLC9A9;KCNQ4;KCNK1;SCN4B;SCN2B;HCN1;KCNK4
endodermal cell differentiation (GO:0035987)	11/32	1.37593e-06	0.000151161	0	0	8.28042	111.756	MMP14;ITGB5;ITGA4;MMP15;MMP2;COL12A1;COL6A1;COL8A1;ITGAV;INHBA;ITGA5
keratan sulfate catabolic process (GO:0042340)	7/12	1.65922e-06	0.000177357	0	0	22.0758	293.811	LUM;HEXB;OGN;OMD;KERA;PRELP;FMOD
retinoid metabolic process (GO:0001523)	19/92	1.80545e-06	0.000187909	0	0	4.13086	54.6293	ADH1C;ADH1B;RARRES2;APOA1;CYP3A5;SCPEP1;ALDH1A3;CYP26B1;RBP4;CYP4V2;ALDH1A2;RDH10;APOC2;CYP1A1;CYP1B1;APOE;GPC4;GPC6;STRA6
positive regulation of cell population proliferation (GO:0008284)	55/474	2.05163e-06	0.000208056	0	0	2.10919	27.6238	PID1;CSF1;HTR2B;ADRA1D;TCIRG1;FGF1;AQP1;FGF5;FGF6;FGF7;CTSH;ITGAV;TIMP1;PDGFRB;PDGFRA;IL11RA;OSR1;CLEC11A;WNT5A;FLT3LG;EMP2;OSMR;ADRA2A;TGFBR3;SFRP1;SFRP2;HCLS1;CD47;IL6ST;LEF1;TGFA;AIF1;THBS1;SERTAD1;ERBB2;HMOX1;HAS2;S1PR3;WNT1;WWTR1;TGFB1;NTRK3;IGF1;AGT;TBX3;BMP6;BMP5;TJP1;KITLG;BMP2;MEIS1;NR4A3;CLCF1;IL7R;CRLF1
transmembrane receptor protein tyrosine kinase signaling pathway (GO:0007169)	49/404	2.11841e-06	0.000209458	0	0	2.21397	28.9252	CSF1;ARPC1B;ITGB3;PTPRJ;PLAT;TCIRG1;FGF1;FGF5;FGF6;FGF7;PDK4;ITGAV;PDGFRB;PDGFRA;SYK;HGF;MMP2;INSRR;CYBA;NGF;COL4A6;ROR1;ROR2;ANGPTL1;EPHA3;SHC4;FOXC1;ARHGEF28;ADRB2;SOCS2;EFNB3;FLRT2;ERBB2;NCKAP1L;NTRK1;ANGPT2;ANGPT1;GDF15;NTRK3;TIE1;RARRES2;IGF1;SULF1;MERTK;COL1A1;CD4;NR4A3;FES;TEK
regulation of ERK1 and ERK2 cascade (GO:0070372)	34/238	2.22956e-06	0.000215071	0	0	2.66052	34.6232	NECAB2;PTPRR;HTR2B;FBLN1;HTR2A;SLC30A10;ICAM1;PYCARD;SLC9A3R1;RRAS;GPNMB;BMPER;CCL7;ERBB2;TIMP3;CCL2;APOE;CD36;PDGFRB;NTRK1;PDGFRA;TGFB1;SYK;ANGPT1;CCL20;NTRK3;TGFBR3;ADCYAP1;BMP2;CD4;ROR1;ROR2;TEK;ARHGEF5
positive regulation of protein phosphorylation (GO:0001934)	46/371	2.3708e-06	0.000218391	0	0	2.26805	29.3765	CSF1;HFE;ITGB3;LRRK2;PTPRJ;FGF1;C3;FGF5;FGF6;FGF7;RELN;GPNMB;ERBB2;ENPP2;TNFRSF14;SNCA;GDF10;NTRK1;PRNP;TGFB1;RBPMS;ANGPT1;GDF15;HGF;RARRES2;NTRK3;IGF1;INHBA;NGF;GDF5;AGT;BMP6;GDF7;BMP5;ADCYAP1;BMP2;DAB2;CD4;SFRP2;HCLS1;FAM20A;CAMK1;ITGA5;TEK;RAPGEF3;ENG
sulfur compound catabolic process (GO:0044273)	12/40	2.37441e-06	0.000218391	0	0	6.77807	87.7812	GGT5;BCAN;VCAN;LUM;HEXB;OMD;OGN;BGN;PRELP;KERA;FMOD;DCN
positive regulation of pathway-restricted SMAD protein phosphorylation (GO:0010862)	13/47	2.5109e-06	0.000225696	0	0	6.05027	78.0174	GDF10;TGFB1;RBPMS;GDF15;HFE;INHBA;GDF5;BMP6;BMP5;GDF7;BMP2;DAB2;ENG
positive regulation of epithelial cell proliferation (GO:0050679)	22/123	3.61902e-06	0.000318072	0	0	3.46072	43.3604	ECM1;EGR3;OSR1;TNFSF12;ITGB3;WNT5A;HTR2B;TGFA;IGF1;FGF1;CLDN1;BMP6;BMP5;NR4A1;FGF7;SFRP1;BMP2;NR4A3;ERBB2;PLXNB3;TEK;SCG2
glycosaminoglycan biosynthetic process (GO:0006024)	19/97	4.14212e-06	0.000339539	0	0	3.86503	47.9043	CHST9;GALNT5;ANGPT1;LUM;OMD;BGN;KERA;PRELP;DCN;HS3ST2;BCAN;VCAN;HAS1;OGN;HAS2;CHSY3;GPC4;FMOD;GPC6
positive regulation of epithelial to mesenchymal transition (GO:0010718)	12/42	4.20327e-06	0.000339539	0	0	6.32553	78.3078	COL1A1;WWTR1;OLFM1;FOXC1;BMP2;DAB2;TGFB1;RGCC;TGFB1I1;LEF1;TWIST1;LOXL2
regulation of extrinsic apoptotic signaling pathway via death domain receptors (GO:1902041)	12/42	4.20327e-06	0.000339539	0	0	6.32553	78.3078	LGALS3;SP100;SFRP1;CASP8;NOS3;SERPINE1;TNFSF10;TNFAIP3;HMOX1;THBS1;ICAM1;BMP5
regulation of extrinsic apoptotic signaling pathway (GO:2001236)	15/64	4.20668e-06	0.000339539	0	0	4.84832	60.0165	SP100;TNFSF12;TRAF1;IGF1;THBS1;AGT;PYCARD;LGALS3;CASP8;TNFSF10;ITGAV;ITGA6;AGTR2;LTBR;SCG2
glomerulus vasculature development (GO:0072012)	5/6	4.38014e-06	0.000346469	0	0	78.727	971.367	ANGPT2;ANGPT1;OSR1;TEK;CD34
regulation of endothelial cell migration (GO:0010594)	18/89	4.58986e-06	0.000355939	0	0	4.0207	49.4211	SP100;ANGPT1;ITGB3;WNT5A;EMP2;FGF1;ETS1;FUT1;THBS1;DCN;AGT;SMOC2;BMPER;RRAS;RHOJ;APOE;TEK;SASH1
platelet degranulation (GO:0002576)	22/125	4.76025e-06	0.000362054	0	0	3.39316	41.5839	LGALS3BP;SERPINA3;ECM1;TGFB1;PROS1;HGF;RARRES2;ITGB3;SERPINE1;F13A1;APOA1;IGF1;LHFPL2;CLU;THBS1;ISLR;MMRN1;LAMP2;SERPING1;TIMP3;CD36;TIMP1
regulation of complement activation (GO:0030449)	13/50	5.35305e-06	0.000399458	0	0	5.55882	67.4721	C1S;C1R;PROS1;CFI;C4BPA;CLU;C4B;C3;C6;C7;SUSD4;SERPING1;CFB
cell-matrix adhesion (GO:0007160)	19/100	6.61468e-06	0.000484464	0	0	3.72128	44.3808	VCAM1;ECM2;ACTN3;ITGB5;ITGA4;ITGB4;ITGB3;EMP2;THY1;ADAMTS12;NID2;FBLN5;COL3A1;TNN;ITGA10;ITGA11;ITGA8;ITGAV;CD34
positive regulation of transmembrane receptor protein serine/threonine kinase signaling pathway (GO:0090100)	18/92	7.49519e-06	0.000520061	0	0	3.85708	45.5184	GDF10;FOXD1;TGFB1;RBPMS;SLC2A10;GDF15;HFE;TGFB1I1;INHBA;SULF1;THBS1;GDF5;BMP6;BMP5;GDF7;BMP2;DAB2;ENG
regulation of endothelial cell proliferation (GO:0001936)	18/92	7.49519e-06	0.000520061	0	0	3.85708	45.5184	ECM1;EGR3;ANGPT1;ITGB3;TIE1;TNFSF12;WNT5A;HTR2B;SULF1;FUT1;THBS1;NR4A1;BMP2;RGCC;PLXNB3;APOE;TEK;SCG2
regulation of peptidyl-tyrosine phosphorylation (GO:0050730)	18/92	7.49519e-06	0.000520061	0	0	3.85708	45.5184	PRNP;TGFB1;ANGPT1;ITGB3;HGF;PRKCD;PTPRJ;IGF1;AGT;BMP6;FGF7;SFRP1;SFRP2;RELN;ENPP2;HCLS1;TNFRSF14;ITGA5
positive regulation of MAPK cascade (GO:0043410)	36/274	8.01002e-06	0.000546201	0	0	2.41432	28.3315	NECAB2;LRRK2;HTR2B;PTPRJ;ADRA1D;ADRB2;HTR2A;SLC30A10;FGF1;ADRA1B;ICAM1;PYCARD;GPNMB;BMPER;CCL7;ERBB2;CCL2;APOE;CD36;PDGFRB;NTRK1;PDGFRA;TGFB1;ANGPT1;CCL20;GDF15;NTRK3;IGF1;MID1;ADRA2A;ADCYAP1;BMP2;CD4;ROR1;ROR2;TEK
regulation of immune response (GO:0050776)	27/179	8.75157e-06	0.000586652	0	0	2.82649	32.9181	COLEC12;IFITM1;ICAM2;AHR;CXCL13;SAMHD1;ICAM1;C3;CASP8;DHX58;B2M;CD34;VCAM1;ITGA4;SYK;HLA-C;HLA-A;HLA-E;COL1A1;PLSCR1;COL3A1;COL1A2;CLEC2B;SELL;IRF1;IRF7;CD22
positive regulation of cell motility (GO:2000147)	31/221	8.98429e-06	0.000592214	0	0	2.59977	30.2094	CSF1;SEMA3C;LEF1;SEMA3G;TWIST1;FGF1;CLDN1;AIF1;THBS1;GPNMB;CCL7;CTSH;HAS2;PDGFRB;PDGFRA;TGFB1;MMP7;HGF;SEMA6D;NTRK3;IGF1;RHOC;ADRA2A;COL1A1;TJP1;MMP14;BMP2;DAB2;CXCL12;ITGA6;ROR2
regulation of immune effector process (GO:0002697)	13/53	1.07289e-05	0.00069562	0	0	5.14108	58.8272	C1S;C1R;PROS1;CFI;C4BPA;CLU;C4B;C3;C6;C7;SUSD4;SERPING1;CFB
transmembrane receptor protein serine/threonine kinase signaling pathway (GO:0007178)	22/133	1.33504e-05	0.000851627	0	0	3.14726	35.3247	GDF10;TGFB1;ITGB5;GDF15;HFE;TGFB1I1;WFIKKN2;APOA1;LTBP2;INHBA;FOS;DUSP15;GDF5;BMP6;BMP5;GDF7;TMEM100;TGFBR3;BMP2;COL3A1;COL1A2;ENG
regulation of aldosterone biosynthetic process (GO:0032347)	5/7	1.45689e-05	0.000914604	0	0	39.3614	438.353	BMP2;BMP6;BMP5;DKK3;WNT4
epithelial to mesenchymal transition (GO:0001837)	12/47	1.50302e-05	0.000928822	0	0	5.42044	60.1964	TGFBR3;OLFM1;BMP2;TGFB1;HGF;LEF1;WNT5A;LOXL3;TBX3;LOXL2;WNT4;ENG
regulation of vasculature development (GO:1901342)	9/27	1.69944e-05	0.00103405	0	0	7.89202	86.6751	SP100;SFRP1;BMPER;GPNMB;ERBB2;HMOX1;EMP2;CXCL13;ETS1
negative regulation of extrinsic apoptotic signaling pathway (GO:2001237)	16/80	1.78026e-05	0.00106681	0	0	3.95964	43.3032	NOS3;SERPINE1;IFI6;TNFAIP3;IGF1;THBS1;ICAM1;BMP5;LGALS3;CASP8;TNFSF10;HMOX1;ITGAV;ITGA6;SCG2;HSPA1B
cardiac muscle contraction (GO:0060048)	10/34	2.01344e-05	0.00118853	0	0	6.58011	71.1512	GSN;TNNC1;TPM1;MYL3;CASQ2;ATP1A2;ATP1B1;SCN4B;MYH7;SCN2B
positive regulation of phosphorylation (GO:0042327)	33/253	2.18883e-05	0.00127306	0	0	2.39035	25.6474	ITGB3;LRRK2;FGF1;THBS1;C3;FGF5;FGF6;FGF7;GPNMB;ERBB2;NCKAP1L;PDGFRB;NTRK1;PDGFRA;TGFB1;ANGPT1;HGF;RARRES2;NTRK3;TIE1;INSRR;IGF1;MERTK;BMP2;DAB2;CD4;ROR1;ITGA6;FAM20A;ROR2;TEK;EPHA3;ENG
proteolysis (GO:0006508)	36/287	2.23952e-05	0.00128367	0	0	2.28767	24.4933	PCSK1;TMPRSS7;TINAGL1;CPO;CPXM2;HTRA1;PLAT;ADAMTS12;CPZ;PHEX;CTSO;CASP8;ANPEP;CTSK;UBD;CASP4;CTSH;CTSC;CTSB;CTSA;GGT5;MMP7;ERAP2;HGF;MMP2;ADAM33;BACE2;MMP14;FOLH1;FAP;MMP15;MMP17;CPE;TPP1;TRABD2B;PAPPA2
regulated exocytosis (GO:0045055)	26/180	2.76909e-05	0.00156454	0	0	2.68388	28.1658	LGALS3BP;SERPINA3;ECM1;PROS1;ITGB3;SERPINE1;F13A1;CLU;THBS1;ISLR;LAMP2;TIMP3;CD36;TIMP1;SNCA;TGFB1;HGF;RARRES2;APOA1;IGF1;LHFPL2;SYT13;SYT9;MMRN1;SYT10;SERPING1
positive regulation of vascular permeability (GO:0043117)	6/12	3.09638e-05	0.00171496	0	0	15.7544	163.573	TJP1;TGFB1;ANGPT1;TRPV4;PDE2A;BMP6
negative regulation of viral entry into host cell (GO:0046597)	7/17	3.12205e-05	0.00171496	0	0	11.035	114.482	IFITM3;IFITM1;GSN;IFITM2;PTX3;MID2;LY6E
positive regulation of cell migration (GO:0030335)	34/269	3.19881e-05	0.00173306	0	0	2.3057	23.8644	DOCK5;CSF1;SEMA3C;LEF1;SEMA3G;FGF1;CLDN1;AIF1;THBS1;GPNMB;CCL7;ENPP2;CTSH;HAS2;NCKAP1L;PDGFRB;PDGFRA;TGFB1;MMP7;PRKCE;HGF;SEMA6D;NTRK3;IGF1;RHOC;ADRA2A;COL1A1;TJP1;MMP14;BMP2;DAB2;CXCL12;ITGA6;ROR2
positive regulation of extrinsic apoptotic signaling pathway (GO:2001238)	9/29	3.25668e-05	0.00174057	0	0	7.10206	73.38	PYCARD;SFRP1;TNFSF12;TNFSF10;INHBA;AGTR2;LTBR;THBS1;AGT
regulation of viral genome replication (GO:0045069)	14/67	3.52244e-05	0.0018246	0	0	4.17916	42.8521	IFITM3;APOBEC3C;IFITM1;IFITM2;APOBEC3F;APOBEC3G;MX1;ISG15;ZC3HAV1;IFIH1;PLSCR1;OAS1;IFI16;OAS3
positive regulation of ERK1 and ERK2 cascade (GO:0070374)	25/172	3.52534e-05	0.0018246	0	0	2.70226	27.7061	NECAB2;HTR2B;HTR2A;SLC30A10;ICAM1;PYCARD;BMPER;CCL7;GPNMB;CCL2;APOE;CD36;PDGFRB;NTRK1;PDGFRA;TGFB1;ANGPT1;CCL20;NTRK3;ADCYAP1;BMP2;CD4;ROR1;ROR2;TEK
regulation of SMAD protein signal transduction (GO:0060390)	8/23	3.55232e-05	0.0018246	0	0	8.41243	86.188	WWTR1;DAB2;TGFB1;RBPMS;SLC2A10;CILP;GDF5;BMP6
mesenchymal cell differentiation (GO:0048762)	12/51	3.65544e-05	0.0018535	0	0	4.86346	49.6885	TGFBR3;FOXC1;BMP2;TGFB1;HGF;WNT5A;LEF1;HTR2B;LOXL3;LOXL2;ENG;WNT4
hemopoiesis (GO:0030097)	17/94	3.88541e-05	0.00192085	0	0	3.49735	35.518	WNT10B;TGFB1;FST;WNT5A;FLT3LG;PLD4;INHBA;FSTL3;TGFBR3;SFRP1;KITLG;MEIS1;SFRP2;IFI16;RRAS;TEK;CD34
positive regulation of epithelial cell migration (GO:0010634)	17/94	3.88541e-05	0.00192085	0	0	3.49735	35.518	DOCK5;ANGPT1;ITGB3;PRKCE;WNT5A;FGF1;ETS1;FUT1;THBS1;AGT;SMOC2;FGF7;RRAS;ENPP2;CTSH;TEK;SASH1
positive regulation of cell-matrix adhesion (GO:0001954)	11/44	4.20662e-05	0.00202893	0	0	5.26599	53.0615	SFRP1;COL16A1;CSF1;RRAS;PTPRJ;EMP2;THY1;CD36;TEK;FUT1;S100A10
regulation of endothelial cell apoptotic process (GO:2000351)	11/44	4.20662e-05	0.00202893	0	0	5.26599	53.0615	RAMP2;RGCC;ANGPT1;ITGA4;SERPINE1;TNFAIP3;CCL2;TEK;THBS1;SCG2;ICAM1
regulation of actin cytoskeleton reorganization (GO:2000249)	10/37	4.53635e-05	0.00214508	0	0	5.84805	58.4852	TJP1;TRPM2;PDGFRA;FES;NTRK3;ARHGDIB;HCLS1;TEK;IQGAP2;RAPGEF3
cellular response to transforming growth factor beta stimulus (GO:0071560)	19/114	4.55592e-05	0.00214508	0	0	3.17051	31.694	GDF10;TGFB1;ITGB5;GDF15;WNT5A;PDE2A;WFIKKN2;APOA1;LTBP2;FOS;DUSP15;GDF5;TGFBR3;SFRP1;COL3A1;COL1A2;CILP;WNT4;ENG
positive chemotaxis (GO:0050918)	7/18	4.84463e-05	0.00225418	0	0	10.0313	99.6612	LGALS3;FGF7;ANGPT1;GPNMB;PLXNB3;PTPRJ;SCG2
positive regulation of cytokine production (GO:0001819)	39/335	5.66076e-05	0.00260329	0	0	2.10186	20.5549	SERPINE1;HTR2B;TWIST1;PTGS2;AIF1;C3;IFIH1;PYCARD;IFI16;DHX58;CYP1B1;HMOX1;STAT6;TNFRSF14;CD34;LURAP1;HLA-DPA1;CCBE1;TGFB1;CADM1;SYK;DDX58;WNT5A;CYBA;ISG15;HLA-A;BTN3A2;SULF1;AGT;ADRA2A;HLA-E;LACC1;CD4;RGCC;IRF1;IRF7;IRF5;IL6ST;HSPA1B
negative regulation of innate immune response (GO:0045824)	10/38	5.82796e-05	0.00264938	0	0	5.63889	54.9807	IFI16;OAS1;OAS3;DHX58;SUSD4;TNFAIP3;SERPING1;ISG15;NMI;SAMHD1
peptidyl-lysine oxidation (GO:0018057)	4/5	6.12048e-05	0.00275074	0	0	62.9289	610.491	LOX;LOXL3;LOXL4;LOXL2
positive regulation of T cell migration (GO:2000406)	8/25	7.03667e-05	0.00312037	0	0	7.42194	70.967	PYCARD;CXCL10;CXCL12;CCL20;WNT5A;TNFRSF14;CXCL13;AIF1
response to interferon-gamma (GO:0034341)	15/80	7.10071e-05	0.00312037	0	0	3.65177	34.8843	IFITM3;IFITM1;SP100;IFITM2;CCL20;WNT5A;AIF1;CCL7;UBD;IRF8;CCL2;CD47;GBP4;HLA-DPA1;SNCA
regulation of insulin-like growth factor receptor signaling pathway (GO:0043567)	7/19	7.27437e-05	0.00316155	0	0	9.19484	87.6137	BMP2;IGFBP4;CILP;IGF1;IGFBP6;WNT1;BMP5
response to cytokine (GO:0034097)	22/150	8.86109e-05	0.0038093	0	0	2.72678	25.4443	IFITM3;GGT5;IFITM1;SP100;IFITM2;PID1;LEF1;MX1;ISG15;OSMR;PLSCR1;COL3A1;CASP8;UBD;ALDH1A2;TIMP3;HCLS1;TIMP1;IL6ST;IKBKE;TIMP4;SNCA
negative regulation of coagulation (GO:0050819)	6/14	9.06736e-05	0.00381504	0	0	11.8145	109.973	PROCR;SERPINE2;SERPINE1;APOE;TFPI;CD34
positive regulation of lymphocyte migration (GO:2000403)	6/14	9.06736e-05	0.00381504	0	0	11.8145	109.973	PYCARD;CXCL10;CXCL12;CCL20;TNFRSF14;AIF1
negative regulation of viral life cycle (GO:1903901)	7/20	0.000106137	0.00436096	0	0	8.48709	77.6635	IFITM3;IFITM1;GSN;IFITM2;PTX3;MID2;LY6E
regulation of T cell migration (GO:2000404)	7/20	0.000106137	0.00436096	0	0	8.48709	77.6635	PYCARD;CXCL10;CXCL12;CCL20;APOD;TNFRSF14;AIF1
positive regulation of multicellular organismal process (GO:0051240)	39/345	0.000106957	0.00436096	0	0	2.03207	18.5794	ACHE;FOXC1;EPAS1;TGFB1I1;SERPINE1;LEF1;HTR2B;TWIST1;ADRA1D;ADRB2;ADRA1B;LOXL2;IFI16;STAT6;APOE;CD36;LURAP1;ABCA1;WWTR1;FOXD1;TGFB1;CADM1;SYK;FST;WNT5A;TRPV2;EBF2;FOXJ1;INHBA;AGT;ADRA2A;COL1A1;ADCYAP1;OLFM1;BMP2;DAB2;RGCC;APOC2;MFAP2
regulation of smooth muscle cell proliferation (GO:0048660)	11/49	0.000121278	0.00489443	0	0	4.57188	41.2266	PDGFRB;PTGIR;NR4A3;ELN;OGN;TNFAIP3;HMOX1;APOD;IGF1;AIF1;THBS1
positive regulation of cell death (GO:0010942)	13/66	0.000126151	0.00503966	0	0	3.87737	34.8112	NTRK1;PRNP;RARG;LRRK2;WNT5A;SLC6A13;FOS;CLU;DKK1;ACOX2;CD36;MAP3K5;SNCA
regulation of kinase activity (GO:0043549)	16/94	0.000137499	0.00539826	0	0	3.2465	28.8676	PDGFRB;NTRK1;PDGFRA;NTRK3;TIE1;INSRR;EMP2;LDB2;MERTK;SLC9A3R1;CD4;ERBB2;ROR1;ROR2;TEK;EPHA3
negative regulation of cell migration (GO:0030336)	21/144	0.000137857	0.00539826	0	0	2.70707	24.0639	IFITM1;PTPRR;SERPINE1;TPM1;PTPRJ;ATP1B2;THY1;PODN;SULF1;SFRP1;COL3A1;SFRP2;NAV3;TNN;HAS1;ARHGDIB;PLXNB3;CYP1B1;HMOX1;TIMP1;ENG
positive regulation of peptidyl-tyrosine phosphorylation (GO:0050731)	20/134	0.000142862	0.00553942	0	0	2.78068	24.6191	PRNP;TGFB1;ANGPT1;HGF;ITGB3;PTPRJ;IGF1;BMP6;AGT;TNFRSF1A;SOCS3;FGF7;RELN;CLCF1;ENPP2;HCLS1;TNFRSF14;ITGA5;IL6ST;CRLF1
calcium ion transmembrane import into cytosol (GO:0097553)	10/42	0.000145719	0.00559532	0	0	4.93298	43.5771	TRPM2;TRPV4;HTR2B;ITPR1;TRPV2;TRPV3;ITPR3;HTR2A;TRPV1;GRIN2C
cellular response to amyloid-beta (GO:1904646)	9/35	0.000165743	0.00630303	0	0	5.46138	47.5417	NTRK1;PRNP;VCAM1;ITGA4;CASP4;ADRB2;CD36;IGF1;ICAM1
response to interferon-beta (GO:0035456)	8/28	0.000172129	0.00648353	0	0	6.30764	54.67	IFITM3;IFITM1;PLSCR1;IFITM2;IFI16;OAS1;IRF1;IKBKE
positive regulation of Wnt signaling pathway, planar cell polarity pathway (GO:2000096)	4/6	0.000174855	0.00652409	0	0	31.4628	272.202	DAB2;RSPO3;PLEKHA4;DKK1
positive regulation of actin filament bundle assembly (GO:0032233)	11/51	0.000177563	0.0065632	0	0	4.34282	37.5054	SFRP1;RGCC;TPM1;APOA1;CD47;SYNPO;RHOC;SORBS3;ARHGEF5;RAPGEF3;S100A10
regulation of phosphatidylinositol 3-kinase signaling (GO:0014066)	17/106	0.000182736	0.00669184	0	0	3.02386	26.0278	PDGFRB;NTRK1;PDGFRA;HGF;NTRK3;TWIST1;IGF1;DCN;AGT;SLC9A3R1;PIK3IP1;HCLS1;ROR1;PIP5K1B;ROR2;TEK;IER3
sodium ion transmembrane transport (GO:0035725)	15/87	0.000190091	0.00689686	0	0	3.2955	28.2359	SLC6A17;SLC6A13;ATP1A2;ATP1B2;ATP1B1;NALCN;SCN10A;SCN11A;SCN9A;SLC9A9;ASIC2;KCNK1;SCN4B;HCN1;SCN2B
cellular response to growth factor stimulus (GO:0071363)	22/158	0.000191822	0.00689686	0	0	2.56528	21.9561	NTRK1;FOXC1;RAMP2;EGR3;TGFB1;HGF;NTRK3;WNT5A;PDE2A;ADAMTS12;BMP6;TMEM100;NR4A1;ZFP36;SFRP1;BMP2;CILP;HAS1;ERBB2;CCL2;HAS2;WNT4
positive regulation of protein modification process (GO:0031401)	27/214	0.000206239	0.00714087	0	0	2.29316	19.4608	ITGB3;LRRK2;FGF1;C3;FGF5;FGF6;FGF7;GPNMB;ERBB2;NTRK1;TGFB1;ANGPT1;HGF;RARRES2;NTRK3;PRKCD;SVIP;BMP2;DAB2;CD4;FAM20A;CAMK1;TEK;RAMP1;RAPGEF3;TRABD2B;ENG
aortic valve development (GO:0003176)	9/36	0.000209335	0.00714087	0	0	5.25882	44.5505	BMP2;TGFB1;NOS3;ELN;TIE1;TWIST1;SLIT3;TNFRSF1B;TNFRSF1A
cyclic-nucleotide-mediated signaling (GO:0019935)	9/36	0.000209335	0.00714087	0	0	5.25882	44.5505	ADCYAP1;PDE2A;HTR2B;AHR;APOE;CD36;PDE7B;RAPGEF3;AQP1
positive regulation of interferon-beta production (GO:0032728)	9/36	0.000209335	0.00714087	0	0	5.25882	44.5505	IFIH1;OAS1;DDX58;IRF1;OAS3;DHX58;IRF7;ISG15;IRF5
regulation of membrane protein ectodomain proteolysis (GO:0051043)	7/22	0.000210051	0.00714087	0	0	7.3547	62.2808	TIMP3;APOE;TIMP1;TNFRSF1B;ADRA2A;TIMP4;SH3D19
sprouting angiogenesis (GO:0002040)	11/52	0.000213142	0.00714087	0	0	4.23668	35.815	CCBE1;NR4A1;RAMP2;EGR3;BMPER;ANGPT1;RSPO3;TEK;THBS1;LOXL2;ENG
basement membrane organization (GO:0071711)	6/16	0.000217922	0.00714087	0	0	9.45063	79.6818	RAMP2;FLRT2;LAMB2;COL4A1;NID1;NID2
T cell mediated immunity (GO:0002456)	6/16	0.000217922	0.00714087	0	0	9.45063	79.6818	CADM1;CTSH;BTN3A3;EMP2;BTN3A2;HLA-A
cardiac ventricle morphogenesis (GO:0003208)	10/44	0.000220275	0.00714087	0	0	4.64231	39.0912	TGFBR3;TGFB1;SFRP2;TNNC1;NPY2R;TPM1;MYL3;CPE;ENG;MYH7
positive regulation of osteoblast differentiation (GO:0045669)	10/44	0.000220275	0.00714087	0	0	4.64231	39.0912	WWTR1;NELL1;IFITM1;BMP2;HGF;IGF1;IL6ST;TP63;BMP6;WNT4
positive regulation of stress fiber assembly (GO:0051496)	10/44	0.000220275	0.00714087	0	0	4.64231	39.0912	SFRP1;RGCC;TPM1;APOA1;CD47;RHOC;SORBS3;ARHGEF5;RAPGEF3;S100A10
response to amyloid-beta (GO:1904645)	10/44	0.000220275	0.00714087	0	0	4.64231	39.0912	NTRK1;PRNP;VCAM1;ITGA4;MMP2;CASP4;ADRB2;CD36;IGF1;ICAM1
transforming growth factor beta receptor signaling pathway (GO:0007179)	15/89	0.000246356	0.00786879	0	0	3.20609	26.6386	GDF10;TGFB1;ITGB5;GDF15;WFIKKN2;APOA1;LTBP2;FOS;DUSP15;GDF5;TGFBR3;COL3A1;COL1A2;FMOD;ENG
negative regulation of apoptotic process (GO:0043066)	49/485	0.000247379	0.00786879	0	0	1.79474	14.9046	PAGE4;TNFAIP8;HTR2B;IFIT3;AQP1;PDK4;CTSH;ANXA4;HGF;OSR1;PRKCD;WNT5A;NGF;DKK1;RNF144B;MAG;SFRP1;HCLS1;ANGPTL4;ITGA5;CARD16;NUPR1;CRYAA;IL6ST;CRYAB;LEF1;GATA6;IFI6;SLC30A10;THBS1;SOCS2;CCL2;NCKAP1L;APOE;WNT1;SNCA;NTRK1;EGR3;ANGPT1;IGF1;MERTK;TBX3;TJP1;NR4A2;DAB2;CLCF1;TEK;CRLF1;HSPA1B
positive regulation of macromolecule metabolic process (GO:0010604)	41/384	0.000248698	0.00786879	0	0	1.90531	15.8127	MYOM1;RAMP2;PID1;CSF1;HFE;LEF1;TWIST1;FGF1;CLU;ETS1;ACTG2;FGF5;FGF6;FGF7;CTSH;CD36;CD34;SNCA;FOXD1;GSN;TGFB1;ANGPT1;SLC2A10;DDX58;NOS3;OSR1;NTRK3;PDE2A;WNT5A;IGF1;INHBA;NGF;DKK1;BMP6;SFRP4;OLFM1;PLSCR1;BMP2;RGCC;RNF207;HSPA1B
enzyme linked receptor protein signaling pathway (GO:0007167)	20/140	0.000260868	0.00789832	0	0	2.6408	21.7905	PDGFRB;SHC4;NTRK1;PDGFRA;CSF1;SYK;NTRK3;TIE1;INSRR;NGF;MERTK;CD4;FES;ERBB2;ROR1;ROR2;TEK;IL6ST;EPHA3;ANGPTL1
negative regulation of platelet-derived growth factor receptor signaling pathway (GO:0010642)	5/11	0.000261613	0.00789832	0	0	13.1177	108.203	SLC9A3R1;PTGIR;APOD;PTPRJ;SNCA
positive regulation of alcohol biosynthetic process (GO:1902932)	5/11	0.000261613	0.00789832	0	0	13.1177	108.203	PTH1R;FGF1;BMP6;SNCA;WNT4
positive regulation of non-canonical Wnt signaling pathway (GO:2000052)	5/11	0.000261613	0.00789832	0	0	13.1177	108.203	DAB2;SFRP1;RSPO3;PLEKHA4;DKK1
protein oxidation (GO:0018158)	5/11	0.000261613	0.00789832	0	0	13.1177	108.203	LOX;LOXL3;APOA1;LOXL4;LOXL2
regulation of monocyte chemotactic protein-1 production (GO:0071637)	5/11	0.000261613	0.00789832	0	0	13.1177	108.203	OAS1;SYK;OAS3;TWIST1;APOD
positive regulation of signal transduction (GO:0009967)	30/252	0.000265138	0.00794409	0	0	2.14771	17.687	NECAB2;MAML2;ITGB3;LRRK2;LOXL3;TNFAIP3;FGF1;C3;RELN;RSPO2;RSPO3;ITGAV;WNT1;TP63;SASH1;WLS;CCBE1;NOS3;NTRK3;EMP2;IGF1;SULF1;BMP6;SMOC2;SFRP1;BMP2;ITGA5;TEK;IL6ST;IL7R
cellular response to BMP stimulus (GO:0071773)	13/71	0.000271381	0.00807002	0	0	3.54217	29.0883	TGFB1;GDF15;HFE;ADAMTS12;GDF5;BMP6;BMP5;GDF7;TMEM100;TGFBR3;SFRP1;BMP2;ENG
regulation of mononuclear cell migration (GO:0071675)	7/23	0.000286407	0.00845328	0	0	6.89466	56.2473	LGALS3;STK10;CSF1;RARRES2;AIF1;THBS1;BMP5
striated muscle contraction (GO:0006941)	11/54	0.000302589	0.00886473	0	0	4.03919	32.7301	STAC;TNNC1;TPM1;MYL3;CASQ2;MYH8;ATP1A2;ATP1B1;SCN4B;MYH7;SCN2B
cell communication by electrical coupling involved in cardiac conduction (GO:0086064)	6/17	0.000319759	0.009231	0	0	8.59102	69.1401	GJC3;FKBP1B;ATP1A2;ATP1B2;CACNA1C;ATP1B1
positive regulation of smooth muscle cell migration (GO:0014911)	6/17	0.000319759	0.009231	0	0	8.59102	69.1401	PDGFRB;DOCK5;NR4A3;ADAMTS1;IGF1;AIF1
Wnt signaling pathway (GO:0016055)	15/92	0.000357484	0.0101728	0	0	3.08069	24.4496	WNT10B;RARG;LRRK2;WNT5A;LEF1;FZD8;NR4A2;SFRP4;SFRP1;SFRP2;CPE;GPC4;WNT1;WLS;WNT4
adenylate cyclase-modulating G protein-coupled receptor signaling pathway (GO:0007188)	22/165	0.000357528	0.0101728	0	0	2.43879	19.355	CHRM2;ABCA1;PTGIR;RAMP2;CALCRL;GPR119;HTR1D;PDE2A;ADRA1D;ADRB2;PTH1R;ADRA1B;RXFP2;ADRA2A;AKAP12;ADCYAP1;CXCL10;GNA14;GNAL;GNAT3;S1PR3;RAMP1
negative regulation of cell adhesion (GO:0007162)	13/73	0.000360547	0.0101855	0	0	3.42374	27.143	TGFB1;ANGPT1;SERPINE1;ARHGDIG;FBLN1;CORO2B;ARHGDIB;PLXNB3;CYP1B1;PLXNC1;TGFBI;WNT1;SIPA1
positive regulation of leukocyte cell-cell adhesion (GO:1903039)	8/31	0.000372035	0.0104355	0	0	5.48403	43.3048	PYCARD;NR4A3;CCL2;HAS2;THY1;CD47;ETS1;HLA-DPA1
regulation of cortisol biosynthetic process (GO:2000064)	4/7	0.000388573	0.0105987	0	0	20.9741	164.71	BMP2;BMP5;DKK3;WNT4
regulation of extracellular matrix assembly (GO:1901201)	4/7	0.000388573	0.0105987	0	0	20.9741	164.71	RGCC;TGFB1;TIE1;AGT
regulation of morphogenesis of an epithelium (GO:1905330)	4/7	0.000388573	0.0105987	0	0	20.9741	164.71	CXCL10;RNF207;ADAMTS12;FGF1
skin morphogenesis (GO:0043589)	4/7	0.000388573	0.0105987	0	0	20.9741	164.71	COL1A1;COL1A2;ITGB4;ITGA6
positive regulation of gene expression (GO:0010628)	48/482	0.000395166	0.0107047	0	0	1.76488	13.8299	MYOM1;RAMP2;PID1;CSF1;HFE;LEF1;HTR2B;TWIST1;FGF1;CLU;ETS1;THBS1;ACTG2;FGF5;FGF6;FGF7;IFI16;ERBB2;CTSH;CD36;CD34;LURAP1;GSN;FOXD1;TGFB1;CADM1;ANGPT1;SLC2A10;DDX58;NOS3;NTRK3;OSR1;PDE2A;WNT5A;IGF1;INHBA;NGF;DKK1;AGT;ADRA2A;BMP6;OLFM1;SFRP4;PLSCR1;BMP2;RGCC;RNF207;HSPA1B
endothelial cell migration (GO:0043542)	9/39	0.000400601	0.0107052	0	0	4.73218	37.0177	NR4A1;EGR3;FAP;NOS3;TNFSF12;CYP1B1;EMP2;SCG2;LOXL2
regulation of viral entry into host cell (GO:0046596)	9/39	0.000400601	0.0107052	0	0	4.73218	37.0177	IFITM3;IFITM1;CD4;IFITM2;GSN;PTX3;TRIM38;MID2;LY6E
blood vessel morphogenesis (GO:0048514)	11/56	0.000421717	0.0110958	0	0	3.85926	29.991	TGFBR3;CCBE1;RAMP2;TGFB1;SYK;LOX;COL4A1;CYP1B1;HAS2;ENG;STRA6
negative regulation of hemostasis (GO:1900047)	5/12	0.000426364	0.0110958	0	0	11.2431	87.2491	SERPINE2;SERPINE1;APOE;TFPI;CD34
phospholipid homeostasis (GO:0055091)	5/12	0.000426364	0.0110958	0	0	11.2431	87.2491	ABCA1;RCN3;FABP3;APOA1;TLCD2
regulation of tumor necrosis factor production (GO:0032680)	18/124	0.000426439	0.0110958	0	0	2.68808	20.8596	SYK;DDX58;WNT5A;TWIST1;TNFAIP3;CYBA;PTPRJ;IGF1;CLU;THBS1;HLA-E;PYCARD;IFIH1;ZFP36;OAS1;OAS3;CD47;CD34
positive regulation of glial cell differentiation (GO:0045687)	6/18	0.000455416	0.0117724	0	0	7.87469	60.5902	EGR2;BMP2;TGFB1;SERPINE2;CLCF1;TNFRSF1B
cardiac muscle tissue morphogenesis (GO:0055008)	8/32	0.000470221	0.0120761	0	0	5.25525	40.2673	TGFBR3;BMP2;TGFB1;TNNC1;TPM1;MYL3;ENG;MYH7
negative regulation of blood coagulation (GO:0030195)	9/40	0.000489715	0.0124956	0	0	4.57929	34.9019	PDGFRA;SERPINE2;NOS3;SERPINE1;SERPING1;PLAT;APOE;TFPI;CD34
positive regulation of vascular endothelial growth factor production (GO:0010575)	7/25	0.000505342	0.0128117	0	0	6.12794	46.5127	C3;CCBE1;TGFB1;CYP1B1;PTGS2;SULF1;IL6ST
regulation of interferon-beta production (GO:0032648)	10/49	0.000555397	0.0139911	0	0	4.04606	30.3286	IFIH1;PYCARD;OAS1;DDX58;IRF1;OAS3;DHX58;IRF7;IRF5;ISG15
positive regulation of endothelial cell migration (GO:0010595)	14/86	0.000564577	0.0140434	0	0	3.07321	22.9858	TGFB1;ANGPT1;NOS3;ITGB3;WNT5A;FGF1;ETS1;FUT1;THBS1;AGT;SMOC2;RRAS;TEK;SASH1
transport across blood-brain barrier (GO:0150104)	14/86	0.000564577	0.0140434	0	0	3.07321	22.9858	SLC15A2;SLC6A17;KCNJ8;SLC2A10;SLC6A13;SLC16A12;SLC2A3;ATP1A2;ATP1B2;SLC9A3R1;SLC7A8;CD36;SLC38A3;ABCG2
negative regulation of cytokine production (GO:0001818)	23/182	0.000576175	0.0142423	0	0	2.29306	17.1042	PRNP;UBA7;DDX58;SLC2A10;ANXA4;LEF1;TNFAIP3;APOA1;FOXJ1;ISG15;INHBA;THBS1;PYCARD;IFIH1;ZFP36;RGCC;NAV3;GPNMB;DHX58;APOD;NCKAP1L;CD34;IKBKE
negative regulation of smooth muscle cell proliferation (GO:0048662)	8/33	0.000588402	0.014365	0	0	5.04477	37.5235	CNN1;PTGIR;TPM1;OGN;TNFAIP3;HMOX1;APOD;AIF1
regulation of sprouting angiogenesis (GO:1903670)	8/33	0.000588402	0.014365	0	0	5.04477	37.5235	TJP1;BMPER;CREB3L1;RHOJ;ITGA5;FGF1;FUT1;THBS1
heart contraction (GO:0060047)	9/41	0.000594466	0.014424	0	0	4.43595	32.9496	TNNC1;TPM1;MYL3;CASQ2;ATP1A2;ATP1B1;SCN4B;MYH7;SCN2B
positive regulation of endothelial cell proliferation (GO:0001938)	13/77	0.00061504	0.0147423	0	0	3.20907	23.7273	ECM1;EGR3;ITGA4;ITGB3;TNFSF12;WNT5A;HTR2B;NR4A1;BMP2;PLXNB3;HMOX1;TEK;SCG2
positive regulation of tumor necrosis factor production (GO:0032760)	13/77	0.00061504	0.0147423	0	0	3.20907	23.7273	SYK;DDX58;WNT5A;TWIST1;PTPRJ;CYBA;CLU;THBS1;HLA-E;IFIH1;PYCARD;OAS1;OAS3
positive regulation of focal adhesion assembly (GO:0051894)	6/19	0.000632035	0.0148873	0	0	7.26855	53.5443	SFRP1;COL16A1;PTPRJ;THY1;TEK;S100A10
positive regulation of response to external stimulus (GO:0032103)	19/139	0.000643866	0.0148873	0	0	2.50663	18.4188	PDGFRB;TGFB1;RARRES2;SERPINE1;WNT5A;PDE2A;CYBA;NMI;ETS1;AIF1;THBS1;BMP6;AGT;TNFRSF1A;PLSCR1;DHX58;CD47;SASH1;SNCA
potassium ion transmembrane transport (GO:0071805)	19/139	0.000643866	0.0148873	0	0	2.50663	18.4188	KCNJ8;KCNE4;KCNA1;KCNA2;KCNK15;ATP1A2;ATP1B2;KCNA6;ATP1B1;LRRC55;NALCN;KCNV1;KCNS1;SLC9A9;KCNQ4;KCNK1;KCNH1;HCN1;KCNK4
cellular response to organic cyclic compound (GO:0071407)	20/150	0.000649267	0.0148873	0	0	2.43635	17.882	GABRB1;TGFB1;LRRK2;PDE2A;ATP1A2;AHR;TRPV1;TFPI;AQP1;TRPM2;SFRP1;NR4A3;P2RX3;FES;CYP1A1;CYP1B1;CCL2;RAPGEF3;TGM2;HCN1
regulation of cytokine production (GO:0001817)	20/150	0.000649267	0.0148873	0	0	2.43635	17.882	CADM1;DDX58;TRIL;HTR2B;PLD4;ISG15;BTN3A3;BTN3A2;TNFRSF1B;ADRA2A;AGT;IFIH1;RGCC;CASP8;GPNMB;IFI16;IRF7;IRF8;CD47;LURAP1
canonical Wnt signaling pathway (GO:0060070)	12/68	0.000654063	0.0148873	0	0	3.38398	24.8124	NR4A2;SFRP4;WNT10B;RARG;SFRP1;SFRP2;LRRK2;WNT5A;LEF1;FZD8;WNT1;WNT4
membrane depolarization during action potential (GO:0086010)	7/26	0.000656034	0.0148873	0	0	5.8051	42.5473	SCN10A;SCN11A;SCN9A;ATP1A2;CACNA1C;SCN4B;SCN2B
retinoic acid metabolic process (GO:0042573)	7/26	0.000656034	0.0148873	0	0	5.8051	42.5473	SCPEP1;ALDH1A3;CYP26B1;ADH1C;ADH1B;ALDH1A2;CYP3A5
chondroitin sulfate catabolic process (GO:0030207)	5/13	0.000658728	0.0148873	0	0	9.83721	72.0595	BCAN;VCAN;HEXB;BGN;DCN
regulation of platelet-derived growth factor receptor signaling pathway (GO:0010640)	5/13	0.000658728	0.0148873	0	0	9.83721	72.0595	SLC9A3R1;PTGIR;PTPRJ;APOD;SNCA
regulation of protein kinase B signaling (GO:0051896)	25/207	0.000671874	0.0150981	0	0	2.1785	15.9149	TGFA;PTPRJ;FGF1;THBS1;FGF5;FGF6;SLC9A3R1;FGF7;RRAS;ERBB2;RAC2;PDGFRB;NTRK1;PDGFRA;TGFB1;ANGPT1;GDF15;HGF;NTRK3;FLT3LG;RCN3;KITLG;HCLS1;TEK;ENG
positive regulation of neuron projection development (GO:0010976)	14/88	0.000715808	0.0159108	0	0	2.98983	21.6526	NTRK1;NTRK3;WNT5A;ATP1B2;BMP5;RELN;FES;PLXNB3;ITGA6;ROR1;ROR2;APOE;CAMK1;EPHA3
negative regulation of extrinsic apoptotic signaling pathway via death domain receptors (GO:1902042)	8/34	0.000729454	0.0159108	0	0	4.85048	35.0361	CASP8;NOS3;SERPINE1;TNFSF10;TNFAIP3;HMOX1;ICAM1;BMP5
antigen processing and presentation of endogenous peptide antigen via MHC class I (GO:0019885)	4/8	0.000740225	0.0159108	0	0	15.7297	113.388	ERAP2;TAP1;HLA-A;B2M
antigen processing and presentation of exogenous peptide antigen via MHC class I, TAP-independent (GO:0002480)	4/8	0.000740225	0.0159108	0	0	15.7297	113.388	HLA-C;HLA-A;B2M;HLA-E
positive regulation of monocyte chemotactic protein-1 production (GO:0071639)	4/8	0.000740225	0.0159108	0	0	15.7297	113.388	OAS1;SYK;OAS3;TWIST1
regulation of apoptotic cell clearance (GO:2000425)	4/8	0.000740225	0.0159108	0	0	15.7297	113.388	C3;C4B;CCL2;TGM2
regulation of extracellular matrix constituent secretion (GO:0003330)	4/8	0.000740225	0.0159108	0	0	15.7297	113.388	BMP2;RGCC;TNFRSF1B;TNFRSF1A
T cell mediated cytotoxicity (GO:0001913)	4/8	0.000740225	0.0159108	0	0	15.7297	113.388	CADM1;CTSH;EMP2;HLA-A
cation transport (GO:0006812)	22/174	0.000745748	0.0159429	0	0	2.29329	16.5142	SLC6A17;KCNJ8;KCNA1;ATP10D;KCNA2;ATP1A2;KCNA6;ATP1B1;AQP1;KCNV1;TRPM2;ANO1;SLC7A8;KCNS1;SCN11A;SCN9A;PIEZO2;KCNQ4;KCNK1;SCN4B;KCNH1;KCNK4
sensory perception (GO:0007600)	10/51	0.000774508	0.0164687	0	0	3.84828	27.5663	SCN10A;GNAL;SCN9A;KCNA2;PENK;TRPV2;CCL2;PRDM12;PTGES;KCNK4
cytoskeleton organization (GO:0007010)	17/120	0.000807686	0.0170824	0	0	2.61089	18.5931	CNTNAP1;TPM1;TNFAIP3;ARAP3;THY1;RHOC;KISS1;FGD5;CCL7;EPB41L3;RAC2;CCL2;PAK6;RHOU;APOE;SIPA1;SH3D19
cellular response to metal ion (GO:0071248)	18/131	0.000830117	0.0173987	0	0	2.52062	17.8811	CPNE8;PRNP;HFE;HVCN1;LRRK2;KCNA1;WNT5A;FOS;SYT13;SYT9;BMP6;AQP1;TRPM2;MT2A;SYT10;B2M;KCNH1;SNCA
negative regulation of endothelial cell apoptotic process (GO:2000352)	7/27	0.000840243	0.0173987	0	0	5.51456	39.0531	RAMP2;ANGPT1;SERPINE1;TNFAIP3;TEK;SCG2;ICAM1
regulation of blood coagulation (GO:0030193)	7/27	0.000840243	0.0173987	0	0	5.51456	39.0531	SERPINE2;FAP;SERPINE1;APOE;TFPI;THBS1;CD34
regulation of vascular endothelial growth factor production (GO:0010574)	7/27	0.000840243	0.0173987	0	0	5.51456	39.0531	C3;CCBE1;TGFB1;CYP1B1;PTGS2;SULF1;IL6ST
wound healing (GO:0042060)	12/70	0.00085582	0.0174799	0	0	3.26694	23.0759	PDGFRA;COL3A1;ITGB3;MYOF;TPM1;WNT5A;ERBB2;HMOX1;IGF1;FGF1;MYOZ1;CLDN1
cardiac epithelial to mesenchymal transition (GO:0060317)	6/20	0.000857422	0.0174799	0	0	6.74901	47.6587	TGFBR3;OLFM1;BMP2;HAS2;TBX3;ENG
eye morphogenesis (GO:0048592)	6/20	0.000857422	0.0174799	0	0	6.74901	47.6587	ALDH1A3;RARG;COL5A1;COL5A2;MFAP2;FBN1
skin development (GO:0043588)	13/80	0.000893276	0.0181175	0	0	3.06489	21.5174	ITGB4;SLC2A10;WNT5A;GATA6;CLDN1;COL1A1;COL3A1;COL1A2;COL5A1;COL5A3;COL5A2;ITGA6;TP63
regulation of MAPK cascade (GO:0043408)	21/166	0.000965779	0.0191995	0	0	2.29364	15.9237	PAGE4;NTRK1;SYK;GDF15;NTRK3;ADRA1D;PTPRJ;ADRB2;IGF1;ADRA1B;ADRA2A;TGFBR3;BMP2;CD4;RRAS;ERBB2;PAK6;ROR1;ROR2;TEK;ARHGEF5
antigen processing and presentation of endogenous peptide antigen (GO:0002483)	5/14	0.000974316	0.0191995	0	0	8.74372	60.627	ERAP2;TAP1;HLA-A;B2M;HLA-E
calcium ion import across plasma membrane (GO:0098703)	5/14	0.000974316	0.0191995	0	0	8.74372	60.627	TRPM2;TRPV4;TRPV2;TRPV3;TRPV1
cGMP-mediated signaling (GO:0019934)	5/14	0.000974316	0.0191995	0	0	8.74372	60.627	PDE2A;HTR2B;APOE;CD36;AQP1
epithelium development (GO:0060429)	17/122	0.000975753	0.0191995	0	0	2.56089	17.7529	CPT1A;TAGLN;TGFB1;OSR1;ANXA4;LOXL3;GATA6;FOXJ1;RCN3;LGALS3;SLC9A3R1;BMP2;ALDH1A2;TPP1;CD34;WNT4;CTSB
potassium ion transport (GO:0006813)	17/122	0.000975753	0.0191995	0	0	2.56089	17.7529	KCNJ8;KCNA1;KCNA2;KCNK15;ATP1A2;KCNA6;LRRC55;NALCN;AQP1;KCNV1;KCNS1;SLC9A9;KCNQ4;KCNK1;KCNH1;HCN1;KCNK4
regulation of cell adhesion (GO:0030155)	18/133	0.00099313	0.0194447	0	0	2.47652	17.1242	ANGPT1;TPM1;ARHGDIG;C2CD4B;FBLN1;PTPRJ;FUT1;CXCL12;FES;ARHGDIB;ERBB2;PLXNB3;RAC2;ITGAV;PLXNC1;TGFBI;SIPA1;TGM2
regulation of actin cytoskeleton organization (GO:0032956)	14/91	0.00100605	0.0195179	0	0	2.87288	19.8278	PDGFRB;PDGFRA;PRKCD;GRHL3;RHOC;IQGAP2;CORO2B;EPS8;TRPM2;ARHGDIB;RAC2;ARHGEF5;EPHA3;RAPGEF3
positive regulation of tumor necrosis factor superfamily cytokine production (GO:1903557)	13/81	0.00100674	0.0195179	0	0	3.01965	20.8387	SYK;DDX58;WNT5A;TWIST1;PTPRJ;CYBA;CLU;THBS1;HLA-E;IFIH1;PYCARD;OAS1;OAS3
positive regulation of programmed cell death (GO:0043068)	31/286	0.00105238	0.0203033	0	0	1.93032	13.2356	HRK;RARG;TNFAIP8;ARHGEF26;DIABLO;LRRK2;CLU;IFIT2;PYCARD;PREX1;CASP8;UBD;TNFSF10;CYP1B1;MAP3K5;TGM2;SNCA;STPG1;NTRK1;WNT10B;GADD45B;SYK;NGF;SFRP4;OLFM1;SFRP1;BMP2;SFRP2;IRF5;ITGA6;ARHGEF5
positive regulation of phagocytosis (GO:0050766)	10/53	0.00106017	0.020309	0	0	3.6689	25.1295	C4B;PYCARD;C3;APOA1;CCL2;PTPRJ;CYBA;NCKAP1L;CD47;MERTK
regulation of muscle contraction (GO:0006937)	7/28	0.00106295	0.020309	0	0	5.25168	35.9567	CHRM2;CNN1;KCNA1;TNNC1;TPM1;MYL3;ATP1A2
negative regulation of epithelial cell proliferation (GO:0050680)	12/72	0.00110697	0.0210485	0	0	3.15771	21.4918	TGFBR3;SFRP1;SFRP2;TGFB1;RGCC;NUPR1;APOE;SULF1;B2M;SCG2;THBS1;GDF5
negative regulation of cell differentiation (GO:0045596)	23/191	0.00112458	0.0210686	0	0	2.16917	14.7294	ABCA1;GDF10;WNT10B;WWTR1;TGFB1;OSR1;ITGB3;WNT5A;TWIST1;NR1H3;ADAMTS12;GDF5;VASN;TBX3;BMP5;SFRP1;MEIS1;SFRP2;COL5A1;TNN;COL5A2;ITGAV;WNT1
calcium-mediated signaling using intracellular calcium source (GO:0035584)	6/21	0.00113999	0.0210686	0	0	6.29874	42.6849	PRNP;TRPM2;VCAM1;CCL20;FKBP1B;PTPRJ
chondroitin sulfate biosynthetic process (GO:0030206)	6/21	0.00113999	0.0210686	0	0	6.29874	42.6849	CHST9;BCAN;VCAN;BGN;CHSY3;DCN
regulation of cardiac muscle contraction by calcium ion signaling (GO:0010882)	6/21	0.00113999	0.0210686	0	0	6.29874	42.6849	FKBP1B;CASQ2;ATP1A2;CACNA1C;ATP1B1;CLIC2
retinol metabolic process (GO:0042572)	6/21	0.00113999	0.0210686	0	0	6.29874	42.6849	RBP4;ADH1C;ADH1B;RDH10;CYP1A1;CYP1B1
sensory perception of pain (GO:0019233)	6/21	0.00113999	0.0210686	0	0	6.29874	42.6849	KCNA2;SCN9A;CCL2;PRDM12;KCNK4;PTGES
zymogen activation (GO:0031638)	9/45	0.00121205	0.0222961	0	0	3.94223	26.4738	MMP14;CASP8;KLK1;IFI16;C1R;C1RL;CTSH;PLAT;PRSS12
regulation of heart contraction (GO:0008016)	14/93	0.00124995	0.0226257	0	0	2.79985	18.716	CYP2J2;HSPB7;TPM1;ITPR1;ATP1A2;ITPR3;ATP1B2;ATP1B1;AGT;SCN10A;RNF207;FKBP1B;CASQ2;CORIN
positive regulation of kinase activity (GO:0033674)	16/114	0.00125667	0.0226257	0	0	2.58119	17.2405	PDGFRB;NTRK1;PDGFRA;CSF1;NTRK3;TIE1;INSRR;MERTK;ADCYAP1;CD4;RELN;ERBB2;ROR1;ROR2;TEK;EPHA3
DNA cytosine deamination (GO:0070383)	4/9	0.00126924	0.0226257	0	0	12.5831	83.9209	APOBEC3C;APOBEC3F;APOBEC3G;APOBEC3B
negative regulation of glycoprotein biosynthetic process (GO:0010561)	4/9	0.00126924	0.0226257	0	0	12.5831	83.9209	BACE2;SLC2A10;ITM2A;ITM2C
regulation of CD8-positive, alpha-beta T cell activation (GO:2001185)	4/9	0.00126924	0.0226257	0	0	12.5831	83.9209	HFE;IRF1;HLA-A;HLA-E
regulation of Wnt signaling pathway, planar cell polarity pathway (GO:2000095)	4/9	0.00126924	0.0226257	0	0	12.5831	83.9209	DAB2;RSPO3;PLEKHA4;DKK1
regulation of osteoblast differentiation (GO:0045667)	13/83	0.00127001	0.0226257	0	0	2.93306	19.5598	GDF10;WWTR1;IFITM1;HGF;TWIST1;IGF1;BMP6;NELL1;BMP2;TNN;IL6ST;TP63;WNT4
negative regulation of epithelial cell apoptotic process (GO:1904036)	8/37	0.00132199	0.023446	0	0	4.34801	28.8213	RAMP2;ANGPT1;SERPINE1;TNFAIP3;NUPR1;TEK;SCG2;ICAM1
diterpenoid metabolic process (GO:0016101)	11/64	0.00135869	0.0239894	0	0	3.27533	21.6212	RBP4;ADH1B;CYP4V2;RDH10;RARRES2;APOC2;APOA1;APOE;GPC4;GPC6;STRA6
regulation of apoptotic process (GO:0042981)	65/742	0.00137491	0.0240019	0	0	1.5345	10.1114	HRK;PAGE4;RARG;TNFAIP8;HTR2B;CLU;IFIT3;AQP1;IFIT2;PYCARD;PREX1;CASP8;TNFSF10;CYP1B1;CTSH;TP63;MAP3K5;CTSB;TGM2;STPG1;ACTN3;ANXA4;HGF;OSR1;WNT5A;NGF;DKK1;OLFM1;SFRP4;RNF144B;SFRP1;SFRP2;ITGA6;IRF5;ANGPTL4;NUPR1;CRYAA;IL6ST;CRYAB;ARHGEF5;ARHGEF26;DIABLO;LEF1;GATA6;IFI6;THBS1;SOCS2;UBD;NCKAP1L;WNT1;SNCA;NTRK1;WNT10B;EGR3;ANGPT1;GADD45B;IGF1;AGT;TBX3;TJP1;CXCL10;DAB2;BMP2;TEK;HSPA1B
calcium ion import into cytosol (GO:1902656)	5/15	0.00138974	0.0240019	0	0	7.86893	51.7668	TRPM2;TRPV4;TRPV2;TRPV3;TRPV1
interleukin-27-mediated signaling pathway (GO:0070106)	5/15	0.00138974	0.0240019	0	0	7.86893	51.7668	OAS1;MX1;IL6ST;CRLF1;IL27RA
negative regulation of protein processing (GO:0010955)	5/15	0.00138974	0.0240019	0	0	7.86893	51.7668	PRNP;SERPINE2;LRRK2;SERPINE1;THBS1
positive regulation of sprouting angiogenesis (GO:1903672)	5/15	0.00138974	0.0240019	0	0	7.86893	51.7668	TJP1;BMPER;ITGA5;FGF1;FUT1
vascular transport (GO:0010232)	13/84	0.00142174	0.0244477	0	0	2.8916	18.957	SLC15A2;SLC6A17;KCNJ8;SLC2A10;SLC6A13;SLC16A12;SLC2A3;ATP1A2;ATP1B2;SLC9A3R1;SLC7A8;SLC38A3;ABCG2
BMP signaling pathway (GO:0030509)	11/65	0.0015485	0.0265121	0	0	3.21451	20.7994	TMEM100;TGFBR3;BMP2;TGFB1;GDF15;HFE;GDF5;BMP6;ENG;BMP5;GDF7
positive regulation of protein kinase B signaling (GO:0051897)	20/161	0.0015767	0.0267219	0	0	2.24496	14.4854	PDGFRB;PDGFRA;TGFB1;ANGPT1;GDF15;HGF;FLT3LG;TGFA;PTPRJ;FGF1;THBS1;FGF5;FGF6;FGF7;KITLG;ERBB2;RAC2;HCLS1;TEK;ENG
actin-myosin filament sliding (GO:0033275)	8/38	0.00158778	0.0267219	0	0	4.20285	27.0892	TMOD1;MYBPC2;ACTN3;TNNC1;TPM1;MYL3;MYH8;MYH7
muscle filament sliding (GO:0030049)	8/38	0.00158778	0.0267219	0	0	4.20285	27.0892	TMOD1;MYBPC2;ACTN3;TNNC1;TPM1;MYL3;MYH8;MYH7
negative regulation of endothelial cell migration (GO:0010596)	8/38	0.00158778	0.0267219	0	0	4.20285	27.0892	SP100;ANGPT2;TGFB1;RGCC;APOE;AGTR2;THBS1;DCN
chondroitin sulfate metabolic process (GO:0030204)	7/30	0.00164547	0.0275756	0	0	4.7945	30.7314	CHST9;BCAN;VCAN;HEXB;BGN;CHSY3;DCN
regulation of T cell activation (GO:0050863)	9/47	0.00167372	0.0279307	0	0	3.73434	23.8726	PYCARD;LGALS3;CD4;GPNMB;CCL2;THY1;CD47;TNFRSF1B;HLA-DPA1
cellular component disassembly (GO:0022411)	11/66	0.00175944	0.0291155	0	0	3.15589	20.0171	ADAMTS4;MMP14;MMP7;GSN;MMP15;CTSK;MMP2;HTRA1;TLL2;TIMP1;LCP1
extracellular matrix disassembly (GO:0022617)	11/66	0.00175944	0.0291155	0	0	3.15589	20.0171	ADAMTS4;MMP14;MMP7;GSN;MMP15;CTSK;MMP2;HTRA1;TLL2;TIMP1;LCP1
regulation of neuron death (GO:1901214)	13/86	0.00177049	0.0291763	0	0	2.81208	17.8187	PRNP;CSF1;LRRK2;WNT5A;FOS;TNFRSF1B;CLU;DKK1;GPNMB;SNCG;CD34;MAP3K5;SNCA
adenylate cyclase-activating G protein-coupled receptor signaling pathway (GO:0007189)	16/118	0.00181438	0.0297008	0	0	2.47944	15.6502	ABCA1;PTGIR;RAMP2;CALCRL;GPR119;ADRA1D;ADRB2;PTH1R;ADRA1B;RXFP2;ADRA2A;ADCYAP1;CXCL10;GNAL;S1PR3;RAMP1
muscle contraction (GO:0006936)	17/129	0.00181734	0.0297008	0	0	2.39994	15.1445	TMOD1;MYOM1;MYBPC2;ACTN3;ITGB5;TNNC1;TPM1;MYOF;SORBS3;ACTG2;EDNRA;MYL3;SSPN;CASQ2;MYH8;CRYAB;MYH7
regulation of bone mineralization (GO:0030500)	10/57	0.00188988	0.0301822	0	0	3.35594	21.0459	NELL1;ECM1;BMP2;TGFB1;ANKH;OSR1;TWIST1;ISG15;BMP6;WNT4
positive regulation of epithelial cell apoptotic process (GO:1904037)	6/23	0.00191307	0.0301822	0	0	5.55712	34.7823	SFRP4;GSN;RGCC;ITGA4;CCL2;THBS1
negative regulation of platelet activation (GO:0010544)	5/16	0.00192239	0.0301822	0	0	7.15319	44.7374	PDGFRA;SERPINE2;NOS3;PRKCD;APOE
platelet-derived growth factor receptor signaling pathway (GO:0048008)	5/16	0.00192239	0.0301822	0	0	7.15319	44.7374	PDGFRB;PDGFRA;NR4A3;PLAT;PTPRJ
positive regulation of blood vessel endothelial cell migration (GO:0043536)	9/48	0.00195225	0.0301822	0	0	3.6384	22.6991	SRPX2;TGFB1;ANGPT1;NOS3;RHOJ;HMOX1;PTGS2;ETS1;THBS1
positive regulation of endocytosis (GO:0045807)	9/48	0.00195225	0.0301822	0	0	3.6384	22.6991	C3;DAB2;HFE;SERPINE1;NCKAP1L;APOE;CLU;B2M;SNCA
negative regulation of transmembrane receptor protein serine/threonine kinase signaling pathway (GO:0090101)	15/108	0.00195527	0.0301822	0	0	2.5485	15.8956	TGFB1;SLC2A10;FST;TGFB1I1;WFIKKN2;DKK1;VASN;ASPN;FSTL3;BMP2;BMPER;CILP;VWC2;PMEPA1;WNT1
positive regulation of apoptotic process (GO:0043065)	32/310	0.0019607	0.0301822	0	0	1.82703	11.3905	HRK;RARG;TNFAIP8;ARHGEF26;DIABLO;CLU;IFIT2;PYCARD;PREX1;CASP8;UBD;TNFSF10;CYP1B1;TP63;MAP3K5;TGM2;SNCA;STPG1;WNT10B;PRNP;GADD45B;NGF;SFRP4;OLFM1;SFRP1;BMP2;SFRP2;FAP;IRF5;ITGA6;NUPR1;ARHGEF5
cellular response to vitamin (GO:0071295)	3/5	0.00196127	0.0301822	0	0	23.5773	146.985	POSTN;SFRP1;FES
female genitalia development (GO:0030540)	3/5	0.00196127	0.0301822	0	0	23.5773	146.985	RBP4;TBX3;STRA6
gastro-intestinal system smooth muscle contraction (GO:0014831)	3/5	0.00196127	0.0301822	0	0	23.5773	146.985	HTR1D;HTR2B;SULF1
negative regulation of insulin-like growth factor receptor signaling pathway (GO:0043569)	3/5	0.00196127	0.0301822	0	0	23.5773	146.985	BMP2;CILP;BMP5
negative regulation of lipid transport (GO:0032369)	3/5	0.00196127	0.0301822	0	0	23.5773	146.985	ITGB3;NR1H3;ITGAV
negative regulation of plasminogen activation (GO:0010757)	3/5	0.00196127	0.0301822	0	0	23.5773	146.985	SERPINE2;SERPINE1;THBS1
regulation of endothelial tube morphogenesis (GO:1901509)	3/5	0.00196127	0.0301822	0	0	23.5773	146.985	CXCL10;ADAMTS12;FGF1
heart development (GO:0007507)	20/164	0.00197101	0.0302146	0	0	2.19784	13.6908	CFC1B;FOXC1;RAMP2;TGFB1;OSR1;NTRK3;HTR2B;CACNA1C;CRIP1;BMP5;TGFBR3;RBP4;BMP2;COL3A1;CASP8;FLRT2;TEK;STRA6;FBN1;MYH7
positive regulation of phosphatidylinositol 3-kinase signaling (GO:0014068)	12/77	0.00201159	0.0303301	0	0	2.91403	18.0927	PDGFRB;NTRK1;PDGFRA;HGF;NTRK3;HCLS1;ROR1;ROR2;IGF1;TEK;DCN;AGT
cytoplasmic pattern recognition receptor signaling pathway in response to virus (GO:0039528)	4/10	0.00201533	0.0303301	0	0	10.4854	65.0823	IFIH1;DDX58;OAS3;IRF7
negative regulation of extracellular matrix organization (GO:1903054)	4/10	0.00201533	0.0303301	0	0	10.4854	65.0823	TGFB1;FAP;TNFRSF1B;TNFRSF1A
regulation of macrophage derived foam cell differentiation (GO:0010743)	7/31	0.00201689	0.0303301	0	0	4.59448	28.5143	ABCA1;CSF1;ITGB3;NR1H3;ITGAV;CD36;AGT
regulation of transmembrane receptor protein serine/threonine kinase signaling pathway (GO:0090092)	7/31	0.00201689	0.0303301	0	0	4.59448	28.5143	TGFBR3;SFRP4;TGFB1;FST;FSTL3;DKK3;ENG
positive regulation of Wnt signaling pathway (GO:0030177)	19/153	0.00204583	0.0306487	0	0	2.24306	13.8889	TGFB1;LRRK2;LRRK1;TNFAIP3;PLEKHA4;SULF1;DKK2;PSMB8;PSMB9;COL1A1;SFRP4;SFRP1;BMP2;SFRP2;DAAM2;RSPO2;RSPO3;WLS;RNF220
negative regulation of neuron death (GO:1901215)	14/98	0.00208336	0.0310931	0	0	2.63249	16.2524	NTRK1;CSF1;LRRK2;SLC30A10;NGF;TNFRSF1B;MAG;GPNMB;CLCF1;CCL2;APOE;CD34;CRLF1;SNCA
chordate embryonic development (GO:0043009)	10/58	0.00216323	0.0320433	0	0	3.28585	20.1625	COL1A1;PTPRR;RBP4;BMP2;TGFB1;ALDH1A2;WNT5A;SULF1;EGFL8;BMP5
regulation of tumor necrosis factor-mediated signaling pathway (GO:0010803)	10/58	0.00216323	0.0320433	0	0	3.28585	20.1625	PYCARD;CASP8;SYK;CASP4;TNFAIP3;APOA1;TRAF1;CARD16;HSPA1B;TNFRSF1A
positive regulation of ossification (GO:0045778)	8/40	0.00224525	0.0331342	0	0	3.93976	24.0283	NELL1;BMP2;TGFB1;OSR1;WNT5A;ISG15;BMP6;WNT4
cellular response to mechanical stimulus (GO:0071260)	9/49	0.00226654	0.0332006	0	0	3.54725	21.601	CASP8;MAP3K1;IRF1;PDE2A;PIEZO2;LTBR;AQP1;TNFRSF1A;KCNK4
positive regulation of reactive oxygen species metabolic process (GO:2000379)	9/49	0.00226654	0.0332006	0	0	3.54725	21.601	PDGFRB;PID1;TGFB1;SYK;PRKCD;CYBA;CD36;THBS1;AGT
cholesterol efflux (GO:0033344)	6/24	0.00242291	0.0347316	0	0	5.24811	31.6083	ABCA1;APOC2;APOA1;ABCA8;APOE;ABCG4
extracellular matrix assembly (GO:0085029)	6/24	0.00242291	0.0347316	0	0	5.24811	31.6083	RAMP2;TGFB1;LAMB2;HAS1;HAS2;FBLN5
positive regulation of cell-substrate junction organization (GO:0150117)	6/24	0.00242291	0.0347316	0	0	5.24811	31.6083	SFRP1;COL16A1;PTPRJ;THY1;TEK;S100A10
regulation of cytokine production involved in immune response (GO:0002718)	6/24	0.00242291	0.0347316	0	0	5.24811	31.6083	LACC1;TRIL;WNT5A;APOA1;TNFRSF14;TNFRSF1B
positive regulation of inflammatory response (GO:0050729)	13/89	0.00242375	0.0347316	0	0	2.70064	16.2644	SERPINE1;WNT5A;PDE2A;C2CD4B;NMI;OSMR;ETS1;AGT;TNFRSF1A;CD47;NUPR1;IL6ST;SNCA
regulation of type I interferon production (GO:0032479)	13/89	0.00242375	0.0347316	0	0	2.70064	16.2644	UBA7;DDX58;TNFAIP3;ISG15;IFIH1;IFI16;IRF1;DHX58;IRF7;IRF8;IRF5;STAT6;IKBKE
regulation of cell motility (GO:2000145)	17/133	0.00252703	0.0360809	0	0	2.31668	13.8554	TGFB1;SERPINE2;DDX58;TWIST1;FBLN1;LDB2;FGF1;DOCK10;FGF5;FGF6;FGF7;FES;ERBB2;ENPP2;PLXNB3;SGK3;PLXNC1
positive regulation of MAP kinase activity (GO:0043406)	11/69	0.00253662	0.0360875	0	0	2.99218	17.884	PDGFRB;TGFB1;LRRK2;ERBB2;HTR2B;FGF1;DKK1;ADRA2A;ARHGEF5;SASH1;MAP3K5
negative regulation of amyloid-beta formation (GO:1902430)	5/17	0.00259016	0.0363265	0	0	6.55674	39.0522	PRNP;RTN1;IGF1;APOE;CLU
regulation of cardiac muscle contraction by regulation of the release of sequestered calcium ion (GO:0010881)	5/17	0.00259016	0.0363265	0	0	6.55674	39.0522	FKBP1B;CASQ2;ATP1A2;CACNA1C;CLIC2
regulation of cellular response to growth factor stimulus (GO:0090287)	5/17	0.00259016	0.0363265	0	0	6.55674	39.0522	SFRP4;TMEM204;FST;SULF1;FSTL3
reverse cholesterol transport (GO:0043691)	5/17	0.00259016	0.0363265	0	0	6.55674	39.0522	ABCA1;APOC2;APOA1;APOE;CLU
negative regulation of cell-cell adhesion (GO:0022408)	8/41	0.00264544	0.0369708	0	0	3.82017	22.6724	BMP2;TGFB1;RGCC;APOA1;FXYD5;WNT1;ASS1;BMP6
sodium ion transport (GO:0006814)	13/90	0.00268101	0.037336	0	0	2.66543	15.7835	SLC6A17;SLC6A13;ATP1A2;ATP1B1;NALCN;SCN10A;SCN11A;SCN9A;ASIC2;KCNK1;SCN4B;HCN1;SCN2B
regulation of anatomical structure morphogenesis (GO:0022603)	16/123	0.0027894	0.0386557	0	0	2.36295	13.8987	PHLDB1;SP100;PID1;TGFB1;LRRK2;TNFAIP3;EMP2;CXCL13;ETS1;SFRP1;INF2;BMPER;GPNMB;ERBB2;HMOX1;SH3D19
positive regulation of cell adhesion (GO:0045785)	12/80	0.00279743	0.0386557	0	0	2.78502	16.3733	ECM2;SFRP2;CXCL12;SYK;TPM1;ERBB2;PTPRJ;ITGAV;NCKAP1L;CD47;TGM2;FSTL3
response to organic cyclic compound (GO:0014070)	10/60	0.0028051	0.0386557	0	0	3.15408	18.5344	SOCS2;GGT5;TRPM2;SFRP1;TGFB1;LRRK2;CYP1A1;CYP1B1;CCL2;TRPV1
antigen processing and presentation of peptide antigen via MHC class I (GO:0002474)	7/33	0.00295115	0.0395447	0	0	4.24061	24.7039	ERAP2;HFE;HLA-C;TAP1;HLA-A;B2M;HLA-E
apoptotic cell clearance (GO:0043277)	7/33	0.00295115	0.0395447	0	0	4.24061	24.7039	ITGB3;RAC2;NR1H3;ITGAV;XKR4;THBS1;TGM2
keratan sulfate metabolic process (GO:0042339)	7/33	0.00295115	0.0395447	0	0	4.24061	24.7039	LUM;HEXB;OMD;OGN;PRELP;KERA;FMOD
negative chemotaxis (GO:0050919)	7/33	0.00295115	0.0395447	0	0	4.24061	24.7039	SEMA3C;ITGB3;SEMA6D;SEMA3G;APOA1;ITGAV;SLIT3
primary alcohol metabolic process (GO:0034308)	7/33	0.00295115	0.0395447	0	0	4.24061	24.7039	RBP4;ADH1C;ADH1B;RDH10;CYP1A1;CYP1B1;IGF1
cholesterol transport (GO:0030301)	9/51	0.00301516	0.0395447	0	0	3.37797	19.6061	ABCA1;STAR;APOC2;APOA1;CD36;APOE;ABCA8;CLU;ABCG4
negative regulation of transport (GO:0051051)	9/51	0.00301516	0.0395447	0	0	3.37797	19.6061	LGALS3;PLSCR1;ITGB3;NR1H3;ITGAV;CRYAA;CRYAB;EPHA3;SNCA
regulation of epithelial cell migration (GO:0010632)	9/51	0.00301516	0.0395447	0	0	3.37797	19.6061	DOCK5;PTPRR;BMPER;PRKCE;RHOJ;ENPP2;CTSH;EMP2;SASH1
cytidine to uridine editing (GO:0016554)	4/11	0.00301745	0.0395447	0	0	8.98697	52.1545	APOBEC3C;APOBEC3F;APOBEC3G;APOBEC3B
embryonic eye morphogenesis (GO:0048048)	4/11	0.00301745	0.0395447	0	0	8.98697	52.1545	ALDH1A3;RARG;MFAP2;FBN1
hematopoietic stem cell proliferation (GO:0071425)	4/11	0.00301745	0.0395447	0	0	8.98697	52.1545	WNT10B;SFRP2;WNT5A;CD34
midbrain dopaminergic neuron differentiation (GO:1904948)	4/11	0.00301745	0.0395447	0	0	8.98697	52.1545	NR4A2;LMX1A;WNT5A;WNT1
positive regulation of transforming growth factor beta production (GO:0071636)	4/11	0.00301745	0.0395447	0	0	8.98697	52.1545	GATA6;PTGS2;CD34;THBS1
regulation of amyloid precursor protein biosynthetic process (GO:0042984)	4/11	0.00301745	0.0395447	0	0	8.98697	52.1545	NECAB2;BACE2;ITM2A;ITM2C
ventricular cardiac muscle tissue development (GO:0003229)	6/25	0.00302847	0.0395447	0	0	4.97163	28.834	TGFBR3;TGFB1;TNNC1;TPM1;MYL3;MYH7
regulation of inflammatory response (GO:0050727)	23/206	0.00302959	0.0395447	0	0	1.98977	11.5393	TNFAIP6;SERPINE1;PRKCD;PDE2A;WNT5A;NR1H3;TNFAIP3;APOA1;NMI;ADAMTS12;PTGS2;TNFRSF1B;ETS1;AGT;TNFRSF1A;LACC1;FNDC4;CASP4;APOE;CD47;TEK;PTGES;SNCA
calcium-mediated signaling (GO:0019722)	14/102	0.00304222	0.0395789	0	0	2.51229	14.5592	PRNP;VCAM1;PTGDR2;CCL20;LRRK2;HTR2B;PTPRJ;CACNA1C;ATP1B1;TRPM2;RCAN2;RCAN3;FKBP1B;MCTP2
phospholipase C-activating G protein-coupled receptor signaling pathway (GO:0007200)	12/81	0.00310886	0.0403132	0	0	2.74451	15.8455	CHRM2;ANO1;GNA14;HTR2B;ADRA1D;HTR2A;PTH1R;ADRA1B;ADRA2A;AGT;F2RL2;TGM2
phosphatidylinositol-mediated signaling (GO:0048015)	11/71	0.0031938	0.041083	0	0	2.89213	16.6198	PDGFRB;NTRK1;PDGFRA;ERBB2;HTR2B;HTR2A;IGF1;NGF;PLCB2;PIRT;KCNH1
regulation of endopeptidase activity (GO:0052548)	11/71	0.0031938	0.041083	0	0	2.89213	16.6198	SERPINA3;SERPINE2;SERPINE1;TIMP3;SERPING1;TIMP1;TIMP4;AGT;PSMB8;SERPINA5;PSMB9
organic substance transport (GO:0071702)	17/136	0.00319938	0.041083	0	0	2.25792	12.9713	ABCA1;SLC22A6;RAMP2;CALCRL;ABCA6;TAP1;APOA1;ABCA8;RCN3;ABCA10;TCN2;SLCO2A1;RAB38;ABCG4;PLTP;RAMP1;ABCG2
positive regulation of I-kappaB kinase/NF-kappaB signaling (GO:0043123)	20/171	0.00322513	0.0412796	0	0	2.09516	12.0195	ECM1;NEK6;HTR2B;RHOC;MID2;TNFRSF1A;EDAR;CD4;CASP8;UBD;TNFSF10;HMOX1;ROR1;CARD16;LTBR;TRIM38;IKBKE;LURAP1;APOL3;WLS
regulation of cytosolic calcium ion concentration (GO:0051480)	18/148	0.00332247	0.0423883	0	0	2.18901	12.4928	PDGFRA;PTGIR;WNT5A;ITPR3;ADRA1D;ATP1A2;CACNA1C;CXCL13;ADRA1B;KISS1;ADCYAP1;EDNRA;CALB1;TRPV4;FKBP1B;S1PR3;CD36;TAC1
endothelial cell proliferation (GO:0001935)	5/18	0.00341122	0.0429661	0	0	6.05206	34.3798	BMPER;HMOX1;TEK;CD34;LOXL2
nitric oxide mediated signal transduction (GO:0007263)	5/18	0.00341122	0.0429661	0	0	6.05206	34.3798	NOS3;AGTR2;APOE;CD36;AGT
regulation of adaptive immune response (GO:0002819)	5/18	0.00341122	0.0429661	0	0	6.05206	34.3798	PYCARD;IRF1;IRF7;AHR;IL6ST
regulation of B cell differentiation (GO:0045577)	5/18	0.00341122	0.0429661	0	0	6.05206	34.3798	MMP14;SFRP1;SYK;NCKAP1L;INHBA
negative regulation of blood vessel endothelial cell migration (GO:0043537)	7/34	0.00352715	0.0441452	0	0	4.08333	23.0597	CARD10;ANGPT2;TGFB1;RGCC;APOE;AGTR2;THBS1
ventricular cardiac muscle tissue morphogenesis (GO:0055010)	7/34	0.00352715	0.0441452	0	0	4.08333	23.0597	TGFBR3;TGFB1;TNNC1;TPM1;MYL3;ENG;MYH7
negative regulation of cell growth (GO:0030308)	16/126	0.00355903	0.0444037	0	0	2.29813	12.9575	CDA;TGFB1;CDKN2C;SEMA3G;WFDC1;PTPRJ;INHBA;RERG;MAG;SFRP1;SFRP2;SLIT3;AGTR2;MSX1;HSPA1B;SIPA1
positive regulation of hydrolase activity (GO:0051345)	18/149	0.00357293	0.044437	0	0	2.17218	12.2389	NTRK1;CCL20;APOA1;THY1;RHOC;DOCK10;RCN3;ADCYAP1;SFRP1;BMP2;CCL7;ERBB2;CTSH;CCL2;ITGA6;RAPGEF3;TGM2;S100A10
development of primary male sexual characteristics (GO:0046546)	8/43	0.00361128	0.0444941	0	0	3.60149	20.2537	KITLG;WNT5A;GATA6;COL9A3;INHBA;LHFPL2;MAMLD1;WNT4
negative regulation of proteolysis (GO:0045861)	8/43	0.00361128	0.0444941	0	0	3.60149	20.2537	PRNP;ECM1;SERPINE2;LRRK2;TIMP3;PLAT;TIMP1;TIMP4
negative regulation of type I interferon production (GO:0032480)	8/43	0.00361128	0.0444941	0	0	3.60149	20.2537	IFIH1;PYCARD;UBA7;DDX58;DHX58;TNFAIP3;ISG15;IKBKE
cellular response to oxygen-containing compound (GO:1901701)	32/323	0.00370904	0.045052	0	0	1.74419	9.76217	PID1;SERPINE1;TNFAIP3;AHR;CXCL13;CXCL2;AQP1;PYCARD;ZFP36;PDK4;CCL2;TGM2;WNT10B;PDGFRA;PRKCD;PDE2A;TPM1;WNT5A;NR1H3;FOS;TRPV1;TNFRSF1B;CXCL10;SFRP1;NR4A3;P2RX3;FES;CARD16;EPHA3;RAPGEF3;HCN1;KCNK4
cellular response to iron ion (GO:0071281)	3/6	0.00374769	0.045052	0	0	15.7174	87.807	HFE;B2M;BMP6
negative regulation of amyloid precursor protein biosynthetic process (GO:0042985)	3/6	0.00374769	0.045052	0	0	15.7174	87.807	BACE2;ITM2A;ITM2C
neurotransmitter loading into synaptic vesicle (GO:0098700)	3/6	0.00374769	0.045052	0	0	15.7174	87.807	SLC17A6;SLC17A7;SLC17A8
positive regulation of extrinsic apoptotic signaling pathway via death domain receptors (GO:1902043)	3/6	0.00374769	0.045052	0	0	15.7174	87.807	SFRP1;TIMP3;THBS1
positive regulation of heart rate by epinephrine-norepinephrine (GO:0001996)	3/6	0.00374769	0.045052	0	0	15.7174	87.807	TPM1;ADRA1D;ADRA1B
regulation of keratinocyte apoptotic process (GO:1902172)	3/6	0.00374769	0.045052	0	0	15.7174	87.807	SFRP4;ZFP36;GSN
regulation of type B pancreatic cell proliferation (GO:0061469)	3/6	0.00374769	0.045052	0	0	15.7174	87.807	NR4A1;NR4A3;NUPR1
positive regulation of chemokine production (GO:0032722)	9/53	0.00394625	0.0472952	0	0	3.22408	17.8453	PYCARD;ADCYAP1;SYK;OAS1;OAS3;WNT5A;TWIST1;HMOX1;AIF1
antigen processing and presentation of exogenous peptide antigen via MHC class I, TAP-dependent (GO:0002479)	11/73	0.00398107	0.0475683	0	0	2.79854	15.4653	ITGB5;HLA-C;TAP1;ITGAV;CYBA;CD36;HLA-A;B2M;PSMB8;HLA-E;PSMB9
negative regulation of endopeptidase activity (GO:0010951)	10/63	0.00404391	0.048029	0	0	2.97507	16.3943	SERPINA3;SERPINE2;IFI16;SERPINE1;TIMP3;SERPING1;TIMP1;TIMP4;AGT;SERPINA5
negative regulation of peptidase activity (GO:0010466)	10/63	0.00404391	0.048029	0	0	2.97507	16.3943	SERPINA3;ECM1;SERPINE2;SERPINE1;TIMP3;SERPING1;TIMP1;TIMP4;AGT;SERPINA5
embryonic skeletal system development (GO:0048706)	7/35	0.00418482	0.0488766	0	0	3.93729	21.5617	COL1A1;PDGFRA;RBP4;SLC2A10;OSR1;WNT5A;SULF1
lung development (GO:0030324)	7/35	0.00418482	0.0488766	0	0	3.93729	21.5617	RCN3;FGF7;RBP4;LOXL3;FOXJ1;FGF1;STRA6
cation transmembrane transport (GO:0098655)	8/44	0.0041864	0.0488766	0	0	3.50126	19.1726	TRPM2;KCNJ8;P2RX3;SLC7A8;SFXN3;ATP1A2;ASIC2;ATP1B1
positive regulation of biosynthetic process (GO:0009891)	8/44	0.0041864	0.0488766	0	0	3.50126	19.1726	TGFB1;RGCC;CREB3L1;APOA1;CYBA;APOE;CD36;WNT4
positive regulation of receptor-mediated endocytosis (GO:0048260)	8/44	0.0041864	0.0488766	0	0	3.50126	19.1726	C3;SFRP4;DAB2;ANGPT1;HFE;SERPINE1;CLU;B2M
regulation of I-kappaB kinase/NF-kappaB signaling (GO:0043122)	24/224	0.00424078	0.0488766	0	0	1.89968	10.3779	ECM1;NEK6;WNT5A;HTR2B;TNFAIP3;TRAF1;RHOC;MID2;TNFRSF1A;PYCARD;EDAR;CD4;CASP8;UBD;TNFSF10;HMOX1;ROR1;CARD16;LTBR;TRIM38;IKBKE;LURAP1;APOL3;WLS
positive regulation of cell projection organization (GO:0031346)	15/117	0.00427576	0.0488766	0	0	2.32251	12.6688	NTRK1;NTRK3;WNT5A;ATP1B2;NGF;RELN;FES;PLXNB3;ROR1;ITGA6;PLXNC1;ROR2;APOE;CAMK1;EPHA3
actin crosslink formation (GO:0051764)	4/12	0.004313	0.0488766	0	0	7.86318	42.8238	EPS8;GAS2L3;LCP1;AIF1
dermatan sulfate biosynthetic process (GO:0030208)	4/12	0.004313	0.0488766	0	0	7.86318	42.8238	BCAN;VCAN;BGN;DCN
intrinsic apoptotic signaling pathway in response to oxidative stress (GO:0008631)	4/12	0.004313	0.0488766	0	0	7.86318	42.8238	DIABLO;PRKCD;CYP1B1;MAP3K5
negative regulation of leukocyte apoptotic process (GO:2000107)	4/12	0.004313	0.0488766	0	0	7.86318	42.8238	CXCL12;IRF7;HCLS1;MERTK
negative regulation of vascular permeability (GO:0043116)	4/12	0.004313	0.0488766	0	0	7.86318	42.8238	RAMP2;ANGPT1;PDE2A;PTPRJ
phospholipid efflux (GO:0033700)	4/12	0.004313	0.0488766	0	0	7.86318	42.8238	ABCA1;APOC2;APOA1;APOE
regulation of muscle system process (GO:0090257)	4/12	0.004313	0.0488766	0	0	7.86318	42.8238	KCNA1;TNNC1;TPM1;ATP1A2
regulation of vascular associated smooth muscle cell migration (GO:1904752)	4/12	0.004313	0.0488766	0	0	7.86318	42.8238	DOCK5;NR4A3;ADAMTS1;TPM1
toll-like receptor 3 signaling pathway (GO:0034138)	4/12	0.004313	0.0488766	0	0	7.86318	42.8238	COLEC12;SCARA3;CASP8;OAS1
heart trabecula morphogenesis (GO:0061384)	5/19	0.00440379	0.0493413	0	0	5.61947	30.4872	TGFBR3;RBP4;TEK;BMP5;ENG
negative regulation of amyloid precursor protein catabolic process (GO:1902992)	5/19	0.00440379	0.0493413	0	0	5.61947	30.4872	PRNP;RTN1;IGF1;APOE;CLU
synaptic transmission, cholinergic (GO:0007271)	5/19	0.00440379	0.0493413	0	0	5.61947	30.4872	ACHE;NQO1;CHRNB3;APOE;COLQ
negative regulation of protein binding (GO:0032091)	11/74	0.00442887	0.0493413	0	0	2.75397	14.9254	DAB2;ITGA4;HFE;LRRK2;PRKCD;CARD16;ADRB2;CAMK1;B2M;DKK1;IFIT2
proteolysis involved in cellular protein catabolic process (GO:0051603)	11/74	0.00442887	0.0493413	0	0	2.75397	14.9254	CTSO;CASP8;FAP;CTSK;CHMP4C;TNFAIP3;CTSH;ISG15;ADAMTS12;CTSC;CTSB
regulation of stress fiber assembly (GO:0051492)	11/74	0.00442887	0.0493413	0	0	2.75397	14.9254	TJP1;SFRP1;RGCC;TPM1;APOA1;CD47;RHOC;SORBS3;ARHGEF5;RAPGEF3;S100A10
regulation of focal adhesion assembly (GO:0051893)	9/54	0.00448903	0.0498711	0	0	3.15227	17.0415	SFRP1;COL16A1;PTPRJ;APOD;THY1;TEK;THBS1;EPHA3;S100A10
