# Supplementary material for: Examining the NEUROG2 lineage and associated gene expression in human cortical organoids
Source: Development. 2025 Jan 16;152(2):dev202703. doi: 10.1242/dev.202703 (PMC11829764; doi:10.1242/dev.202703)
Supplement: Table S4. Gene set enrichment analysis, showing GO Biological Process terms enriched in mCherry_low vs mCherry_high cortical organoid cells. [file develop-152-202703-TableS4.xlsx]

## Sheet: GSEA_GOBP_mCherry_pos_vs_mCherr
Supplementary Table 4: GSEA_GOBP_mCherry_pos_vs_mCherry_neg
Term	Overlap	P.value	Adjusted.P.value	Old.P.value	Old.Adjusted.P.value	Odds.Ratio	Combined.Score	Genes
generation of neurons (GO:0048699)	16/202	1.41426e-08	2.17089e-05	0	0	6.69905	121.079	HES6;IRX2;IRX5;IRX6;IRX3;ASCL1;DLL1;HEYL;NEUROD4;HEY1;NEUROD6;LHX1;HEY2;ATOH8;LHX5;MET
neuron differentiation (GO:0030182)	14/174	9.48355e-08	7.27862e-05	0	0	6.76932	109.467	IRX2;IRX5;IRX6;IRX3;MYO7A;ASCL1;NEUROD4;NEUROD6;LHX1;ATOH8;LHX5;PITX2;MET;PITX3
regulation of myoblast differentiation (GO:0045661)	7/34	2.76149e-07	0.000130964	0	0	19.6499	296.759	MYOG;MSTN;MYOD1;MYF6;SOX8;DLL1;RBM24
muscle cell differentiation (GO:0042692)	7/35	3.41275e-07	0.000130964	0	0	18.9471	282.134	MYOG;TBX1;POPDC3;CHRNB1;MYOD1;HEY2;MYF6
positive regulation of striated muscle cell differentiation (GO:0051155)	6/27	1.25168e-06	0.000323436	0	0	21.5785	293.275	MYOG;MYOD1;MYF6;PIEZO1;PROX1;RBM24
regulation of nervous system development (GO:0051960)	7/42	1.26424e-06	0.000323436	0	0	15.1523	205.784	HES6;HEYL;HEY1;GBX1;HEY2;ASCL1;DLL1
skeletal muscle organ development (GO:0060538)	6/32	3.62319e-06	0.000712292	0	0	17.4244	218.296	MYOG;POPDC3;MYOD1;MYF6;MSC;DISP1
muscle cell fate commitment (GO:0042693)	4/9	3.71227e-06	0.000712292	0	0	60.0091	750.346	MYOG;TBX1;MYOD1;MYF6
striated muscle tissue development (GO:0014706)	6/34	5.25826e-06	0.000896825	0	0	16.1782	196.657	MYOG;POPDC3;MYOD1;MYF6;MSC;SGCG
positive regulation of skeletal muscle tissue development (GO:0048643)	4/10	6.12219e-06	0.000939755	0	0	50.0051	600.24	MYOG;MYOD1;MYF6;DLL1
skeletal muscle tissue development (GO:0007519)	6/37	8.78943e-06	0.00122653	0	0	14.6103	170.093	RYR1;MYOG;POPDC3;MYOD1;MYF6;MSC
muscle organ development (GO:0007517)	7/58	1.17463e-05	0.00141351	0	0	10.3902	117.949	TBX1;TRIM72;MSTN;SGCA;MYOD1;ITGA7;SGCG
regulation of transcription, DNA-templated (GO:0006355)	54/2244	1.19711e-05	0.00141351	0	0	2.03083	23.0154	PRDM8;CITED1;MSTN;HR;HEY1;SALL3;SALL4;HEY2;SOX8;PITX2;ZNF488;PITX3;MYOG;NCOA1;HES6;MAMSTR;PROX1;PAX2;FOXP2;POU3F3;TOX3;NR5A2;PAX8;PAX7;MYOD1;ZFP42;ZNF556;VGLL3;DBX1;ASCL1;BARX2;NEUROD4;GBX1;NEUROD6;ATOH8;ZNF668;PRAME;MSC;PPARGC1A;TBX1;IRX2;BCL11B;IRX5;IRX6;IRX3;HMGA1;LBX1;HEYL;LHX1;MYF6;LHX5;SIM2;MIXL1;ZNF695
positive regulation of branching involved in ureteric bud morphogenesis (GO:0090190)	4/12	1.41297e-05	0.00154922	0	0	37.5	418.771	PAX8;LHX1;SOX8;PAX2
regulation of transcription by RNA polymerase II (GO:0006357)	53/2206	1.53836e-05	0.00155961	0	0	2.02226	22.4111	CITED1;HR;HEY1;SALL3;SALL4;HEY2;SOX8;PITX2;PITX3;MYOG;NCOA1;HES6;LEFTY1;MAMSTR;PROX1;PAX2;FOXP2;POU3F3;TOX3;NR5A2;PAX8;PAX7;MYOD1;ZFP42;ZNF556;MET;VGLL3;DBX1;ASCL1;BARX2;DLL1;NEUROD4;GBX1;NEUROD6;ATOH8;ZNF668;MSC;PPARGC1A;TBX1;IRX2;BCL11B;IRX5;IRX6;IRX3;HMGA1;LBX1;ACVR2A;HEYL;LHX1;MYF6;LHX5;SIM2;MIXL1
regulation of cell development (GO:0060284)	6/41	1.62565e-05	0.00155961	0	0	12.9379	142.667	HES6;HEYL;HEY1;HEY2;ASCL1;DLL1
nephron tubule formation (GO:0072079)	3/5	2.30648e-05	0.00186339	0	0	112.108	1197	PAX8;SOX8;PAX2
metanephric distal tubule development (GO:0072235)	3/5	2.30648e-05	0.00186339	0	0	112.108	1197	PAX8;PAX2;POU3F3
metanephric nephron tubule morphogenesis (GO:0072282)	3/5	2.30648e-05	0.00186339	0	0	112.108	1197	PAX8;SOX8;PAX2
positive regulation of transcription by RNA polymerase II (GO:0045944)	28/908	3.49286e-05	0.00268077	0	0	2.50991	25.7572	CITED1;PRL;ASCL1;BARX2;DLL1;HEY1;HEY2;ATOH8;SOX8;PITX2;PPARGC1A;MYOG;NCOA1;TBX1;BCL11B;IRX3;HMGA1;PROX1;PAX2;ACVR2A;TOX3;HEYL;NR5A2;PAX8;MYOD1;MYF6;MET;MIXL1
regulation of branching involved in ureteric bud morphogenesis (GO:0090189)	4/15	3.77514e-05	0.00275945	0	0	27.2686	277.716	PAX8;LHX1;SOX8;PAX2
positive regulation of epithelial cell differentiation involved in kidney development (GO:2000698)	3/6	4.56737e-05	0.00304822	0	0	74.7348	746.899	PAX8;LHX1;PAX2
positive regulation of skeletal muscle fiber development (GO:0048743)	3/6	4.56737e-05	0.00304822	0	0	74.7348	746.899	MYOG;MYOD1;MYF6
aorta morphogenesis (GO:0035909)	4/17	6.44518e-05	0.00397111	0	0	23.0711	222.626	TBX1;HEY1;HEY2;PROX1
central nervous system development (GO:0007417)	13/268	6.86229e-05	0.00397111	0	0	3.90943	37.4793	SEMA6B;CXCR4;PROX1;DLL1;POU3F3;SNTG2;PAX8;PDGFC;NNAT;SOX8;CCIN;DSCAML1;MFSD2A
heart morphogenesis (GO:0003007)	6/53	7.26001e-05	0.00397111	0	0	9.62876	91.7673	TBX1;RYR2;HEYL;LEFTY1;HEY1;HEY2
cellular response to caffeine (GO:0071313)	3/7	7.91395e-05	0.00397111	0	0	56.0483	529.337	RYR1;RYR2;RYR3
response to caffeine (GO:0031000)	3/7	7.91395e-05	0.00397111	0	0	56.0483	529.337	RYR1;RYR2;RYR3
marginal zone B cell differentiation (GO:0002315)	3/7	7.91395e-05	0.00397111	0	0	56.0483	529.337	LFNG;MFNG;DLL1
metanephric nephron tubule development (GO:0072234)	3/7	7.91395e-05	0.00397111	0	0	56.0483	529.337	PAX8;PAX2;POU3F3
positive regulation of myoblast differentiation (GO:0045663)	4/18	8.19995e-05	0.00397111	0	0	21.4221	201.556	MYOG;MYOD1;MYF6;RBM24
epithelial tube morphogenesis (GO:0060562)	5/34	8.27854e-05	0.00397111	0	0	12.9666	121.876	RYR2;PODXL;LHX1;MET;RASIP1
positive regulation of transcription, DNA-templated (GO:0045893)	32/1183	0.000116291	0.00540932	0	0	2.19836	19.9159	CITED1;MSTN;ASCL1;BARX2;DLL1;HEY1;HEY2;ATOH8;SOX8;PITX2;PPARGC1A;PITX3;MYOG;NCOA1;TBX1;BCL11B;IRX6;IRX3;HMGA1;PROX1;PAX2;POU3F3;ACVR2A;TOX3;HEYL;NR5A2;PAX8;LHX1;MYOD1;MYF6;MET;MIXL1
regulation of skeletal muscle fiber development (GO:0048742)	3/8	0.000125373	0.0054985	0	0	44.8364	402.82	MYOG;MYOD1;MYF6
positive regulation of myotube differentiation (GO:0010831)	3/8	0.000125373	0.0054985	0	0	44.8364	402.82	MYOG;PIEZO1;RBM24
regulation of neurogenesis (GO:0050767)	6/62	0.000175872	0.00749897	0	0	8.07759	69.8368	HES6;HEYL;HEY1;HEY2;ASCL1;DLL1
regulation of nephron tubule epithelial cell differentiation (GO:0072182)	3/9	0.000186204	0.00772495	0	0	37.3617	320.888	PAX8;LHX1;PAX2
anterior/posterior pattern specification (GO:0009952)	6/63	0.000192235	0.00776528	0	0	7.93547	67.9022	TBX1;HES6;HEYL;HEY1;LHX1;HEY2
positive regulation of morphogenesis of an epithelium (GO:1905332)	4/23	0.000225146	0.00886151	0	0	15.7807	132.538	PAX8;LHX1;SOX8;PAX2
epithelium development (GO:0060429)	8/122	0.00023565	0.00904305	0	0	5.31572	44.4031	TBX1;PAX8;LHX1;SOX8;PROX1;DLL1;PAX2;MFSD2A
negative regulation of cell differentiation (GO:0045596)	10/191	0.000256729	0.00918846	0	0	4.20319	34.7499	TBX1;CITED1;MSTN;HEY1;ENPP1;SOX8;PRAME;ASCL1;DLL1;MIXL1
cell differentiation involved in metanephros development (GO:0072202)	3/10	0.000263383	0.00918846	0	0	32.0227	263.928	PAX8;PAX2;POU3F3
cellular response to purine-containing compound (GO:0071415)	3/10	0.000263383	0.00918846	0	0	32.0227	263.928	RYR1;RYR2;RYR3
mesenchymal to epithelial transition (GO:0060231)	3/10	0.000263383	0.00918846	0	0	32.0227	263.928	CITED1;PAX8;PAX2
branching morphogenesis of an epithelial tube (GO:0048754)	5/44	0.000289816	0.00988594	0	0	9.63692	78.5049	CITED1;PAX8;MET;RASIP1;PAX2
cardiac conduction system development (GO:0003161)	4/25	0.000314959	0.01051	0	0	14.2763	115.111	HEY1;HEY2;NPPA;MSC
muscle contraction (GO:0006936)	8/129	0.000344371	0.0112331	0	0	5.00641	39.9201	RYR1;CHRNB1;TRIM72;DES;SGCA;MYH13;DYSF;BDKRB2
Notch signaling involved in heart development (GO:0061314)	3/11	0.000358582	0.0112331	0	0	28.0185	222.28	HEYL;HEY1;HEY2
skeletal muscle cell differentiation (GO:0035914)	3/11	0.000358582	0.0112331	0	0	28.0185	222.28	MYOG;MYOD1;MYF6
regulation of biomineral tissue development (GO:0070167)	4/26	0.000368342	0.0113081	0	0	13.6267	107.739	HEY1;HEY2;ENPP1;NOTUM
urogenital system development (GO:0001655)	3/12	0.0004734	0.0142484	0	0	24.904	190.655	PAX8;LHX1;PAX2
ventricular septum morphogenesis (GO:0060412)	4/28	0.000494006	0.0145827	0	0	12.4899	95.0848	HEYL;HEY1;HEY2;PROX1
positive regulation of nucleic acid-templated transcription (GO:1903508)	17/511	0.000543368	0.0157372	0	0	2.64828	19.9091	NCOA1;TBX1;CITED1;MSTN;IRX6;HMGA1;PAX2;POU3F3;NR5A2;HEY1;PAX8;LHX1;HEY2;ATOH8;SOX8;PPARGC1A;PITX3
determination of bilateral symmetry (GO:0009855)	4/29	0.000567078	0.0161197	0	0	11.9897	89.6229	TBX1;LEFTY1;PITX2;DLL1
gonad development (GO:0008406)	5/51	0.000581051	0.016158	0	0	8.16752	60.8535	FGF9;IRX5;CSDE1;ZFP42;SOX8
negative regulation of myoblast differentiation (GO:0045662)	3/13	0.000609362	0.016158	0	0	22.4125	165.922	MSTN;SOX8;DLL1
mature B cell differentiation involved in immune response (GO:0002313)	3/13	0.000609362	0.016158	0	0	22.4125	165.922	LFNG;MFNG;DLL1
regulation of gene expression (GO:0010468)	28/1079	0.000610529	0.016158	0	0	2.08248	15.4128	PRDM8;CITED1;PRDM13;ASCL1;HEY1;FGF9;HEY2;ATOH8;MSC;PPARGC1A;ZNF488;TRIM43;PITX3;BTNL9;HES6;MUSK;EDN3;RPS7;HMGA1;PROX1;POU3F3;FGF16;NR5A2;LHX1;MYOD1;RBM20;FGFR4;ZNF695
cardiac muscle tissue development (GO:0048738)	5/53	0.000694621	0.0180719	0	0	7.82642	56.9148	HEY1;HEY2;NPPA;MSC;SGCG
positive regulation of cell differentiation (GO:0045597)	11/258	0.000732394	0.0185131	0	0	3.38983	24.4719	MYOG;HEYL;NEUROD4;EDN3;PAX8;MYOD1;MYF6;ASCL1;RBM24;PAX2;ACVR2A
regulation of developmental growth (GO:0048638)	4/31	0.000735698	0.0185131	0	0	11.1004	80.086	MUSK;PRL;DLL1;MFSD2A
aortic valve morphogenesis (GO:0003180)	4/32	0.000832051	0.0206	0	0	10.7034	75.9046	HEYL;HEY1;HEY2;NPPA
muscle cell development (GO:0055001)	4/33	0.000936971	0.0227963	0	0	10.3338	72.0562	CHRNB1;MYOD1;HEY2;DYSF
embryonic cranial skeleton morphogenesis (GO:0048701)	3/15	0.000950467	0.0227963	0	0	18.6752	129.952	TBX1;IRX5;LHX1
regulation of fatty acid oxidation (GO:0046320)	3/16	0.00115831	0.027354	0	0	17.2378	116.541	ACADL;ABCB11;PPARGC1A
regulation of cell differentiation (GO:0045595)	8/156	0.00120409	0.0280043	0	0	4.08745	27.4759	TBX1;NEUROD4;HEY1;EDN3;PTPRQ;HEY2;PRAME;DLL1
Notch signaling pathway (GO:0007219)	5/60	0.0012256	0.0280791	0	0	6.8279	45.7764	HEYL;HEY1;HEY2;ASCL1;DLL1
aortic valve development (GO:0003176)	4/36	0.00130718	0.0288894	0	0	9.36359	62.1732	HEYL;HEY1;HEY2;NPPA
endoderm formation (GO:0001706)	4/36	0.00130718	0.0288894	0	0	9.36359	62.1732	LHX1;ITGB2;ITGA7;MIXL1
pulmonary valve morphogenesis (GO:0003184)	3/17	0.00139271	0.0288894	0	0	16.0057	105.261	HEYL;HEY1;HEY2
cell surface receptor signaling pathway involved in heart development (GO:0061311)	3/17	0.00139271	0.0288894	0	0	16.0057	105.261	HEYL;HEY1;HEY2
positive regulation of heart rate (GO:0010460)	3/17	0.00139271	0.0288894	0	0	16.0057	105.261	RYR2;EDN3;NPPA
response to purine-containing compound (GO:0014074)	3/17	0.00139271	0.0288894	0	0	16.0057	105.261	RYR1;RYR2;CITED1
muscle tissue morphogenesis (GO:0060415)	3/17	0.00139271	0.0288894	0	0	16.0057	105.261	TBX1;HEY2;PROX1
neural crest cell migration (GO:0001755)	4/37	0.00145041	0.0296851	0	0	9.07939	59.342	SEMA6B;TBX1;SOX8;PITX2
circulatory system development (GO:0072359)	7/126	0.00153062	0.0301594	0	0	4.43756	28.7646	TBX1;POPDC3;PDLIM3;HEY1;HEY2;RBM20;MIXL1
regulation of heart contraction (GO:0008016)	6/93	0.00154672	0.0301594	0	0	5.19117	33.5953	RYR1;RYR2;DES;CELF2;NPPA;RYR3
ventricular septum development (GO:0003281)	4/38	0.00160423	0.0301594	0	0	8.8119	56.7056	HEYL;HEY1;HEY2;PROX1
pulmonary valve development (GO:0003177)	3/18	0.00165486	0.0301594	0	0	14.9379	95.6628	HEYL;HEY1;HEY2
carbohydrate derivative transport (GO:1901264)	3/18	0.00165486	0.0301594	0	0	14.9379	95.6628	SLC29A1;MFSD2A;SLC29A2
cellular response to alkaloid (GO:0071312)	3/18	0.00165486	0.0301594	0	0	14.9379	95.6628	RYR1;RYR2;RYR3
positive regulation of cell population proliferation (GO:0008284)	15/474	0.00186151	0.0314412	0	0	2.49948	15.7127	TBX1;EDN3;PRL;PROX1;DLL1;MAPK15;PAX2;POU3F3;CDC25B;FGF16;FGF9;PDGFC;SOX8;PRAME;FGFR4
positive regulation of cold-induced thermogenesis (GO:0120162)	6/97	0.00191858	0.0314412	0	0	4.96198	31.043	GATM;ACADL;PDGFC;UCP2;CXCR4;PPARGC1A
atrioventricular valve morphogenesis (GO:0003181)	3/19	0.00194587	0.0314412	0	0	14.0036	87.4108	HEYL;HEY1;HEY2
branching involved in ureteric bud morphogenesis (GO:0001658)	3/19	0.00194587	0.0314412	0	0	14.0036	87.4108	CITED1;PAX8;PAX2
synaptic transmission, cholinergic (GO:0007271)	3/19	0.00194587	0.0314412	0	0	14.0036	87.4108	CHRNB1;CHRNA5;RAPSN
mesenchymal cell development (GO:0014031)	3/19	0.00194587	0.0314412	0	0	14.0036	87.4108	HEYL;HEY2;SOX8
ureteric bud morphogenesis (GO:0060675)	3/19	0.00194587	0.0314412	0	0	14.0036	87.4108	CITED1;PAX8;PAX2
organic acid transport (GO:0015849)	6/100	0.00223913	0.0347958	0	0	4.80289	29.3056	NCOA1;SLC6A19;SLC16A10;ABCB11;SLC38A5;MFSD2A
cardiac epithelial to mesenchymal transition (GO:0060317)	3/20	0.00226683	0.0347958	0	0	13.1791	80.2527	HEYL;HEY1;HEY2
cardiac ventricle development (GO:0003231)	3/20	0.00226683	0.0347958	0	0	13.1791	80.2527	HEYL;HEY1;HEY2
oligodendrocyte differentiation (GO:0048709)	3/20	0.00226683	0.0347958	0	0	13.1791	80.2527	PRDM8;SOX8;ZNF488
positive regulation of heart contraction (GO:0045823)	3/20	0.00226683	0.0347958	0	0	13.1791	80.2527	RYR2;EDN3;NPPA
determination of left/right symmetry (GO:0007368)	4/42	0.00233329	0.0349203	0	0	7.88273	47.7731	TBX1;LEFTY1;PITX2;DLL1
kidney development (GO:0001822)	5/70	0.00243834	0.0349203	0	0	5.77452	34.742	CITED1;PAX8;LHX1;PROX1;PAX2
development of primary male sexual characteristics (GO:0046546)	4/43	0.00254597	0.0349203	0	0	7.68022	45.8758	FGF9;CSDE1;ZFP42;SOX8
male gonad development (GO:0008584)	4/43	0.00254597	0.0349203	0	0	7.68022	45.8758	FGF9;CSDE1;ZFP42;SOX8
gland development (GO:0048732)	5/71	0.00259497	0.0349411	0	0	5.68673	33.8598	TBX1;PAX8;PRL;PROX1;MET
cardiac ventricle morphogenesis (GO:0003208)	4/44	0.00277159	0.0369947	0	0	7.48783	44.0909	HEYL;HEY1;HEY2;PROX1
negative regulation of biomineral tissue development (GO:0070168)	3/22	0.00300254	0.0397319	0	0	11.7907	68.4837	HEY1;HEY2;ENPP1
ear morphogenesis (GO:0042471)	3/23	0.00341915	0.0438065	0	0	11.2006	63.6009	TBX1;PAX8;PAX2
negative regulation of developmental process (GO:0051093)	5/77	0.00369186	0.0449762	0	0	5.21125	29.1915	TBX1;HEY1;HEY2;PRAME;DLL1
negative regulation of neuron differentiation (GO:0045665)	3/24	0.00386941	0.0464027	0	0	10.6667	59.2496	HEY1;ASCL1;DLL1
inner ear morphogenesis (GO:0042472)	3/24	0.00386941	0.0464027	0	0	10.6667	59.2496	TBX1;PAX8;PAX2
inorganic cation transmembrane transport (GO:0098662)	10/274	0.00390881	0.0465118	0	0	2.8695	15.91	SLC6A5;KCNF1;SLC6A19;ASIC4;TRPC6;UCP3;UCP2;CACNA2D4;RYR3;ASIC1
negative regulation of nucleic acid-templated transcription (GO:1903507)	14/464	0.00399465	0.0471676	0	0	2.37121	13.0957	CITED1;HMGA1;PROX1;ASCL1;PAX2;FOXP2;POU3F3;HEYL;HEY1;LHX1;HEY2;ATOH8;SOX8;PRAME
brain development (GO:0007420)	7/150	0.00407574	0.0477578	0	0	3.68827	20.2955	NNAT;CXCR4;CCIN;PROX1;DSCAML1;PAX2;MFSD2A
positive regulation of metabolic process (GO:0009893)	6/113	0.0041134	0.0478338	0	0	4.21656	23.1637	GATM;ACADL;PDGFC;UCP2;CXCR4;PPARGC1A
negative regulation of sequestering of calcium ion (GO:0051283)	3/25	0.00435411	0.0498773	0	0	10.1813	55.352	RYR1;RYR2;RYR3
regulation of myotube differentiation (GO:0010830)	3/25	0.00435411	0.0498773	0	0	10.1813	55.352	MYOG;PIEZO1;RBM24
