# Supplementary material for: Examining the NEUROG2 lineage and associated gene expression in human cortical organoids
Source: Development. 2025 Jan 16;152(2):dev202703. doi: 10.1242/dev.202703 (PMC11829764; doi:10.1242/dev.202703)
Supplement: Table S5. Primers used in this study. [file develop-152-202703-TableS5.xlsx]

## Sheet: Sheet1
Supplementary Table 5. Sequence of primers used for ddPCR studies.
Gene	Forward primer (5’-3’)	Reverse primer (5’-3’)
NEUROG2-mCherryKI	GCAGCGCATCAAGAAGA	GCATGTTAGCAGACTTCCTC
NEUROG2-mCherryKI probe	FAM-ACAACTACATCTGGGCACTCACCG
mcherry	GACTACTTGAAGCTGTCCTTCC	CGCAGCTTCACCTTGTAGAT
COL1A2	GAGGGCAACAGCAGGTTCACTTA	TCAGCACCACCGATGTCCAA
HPRT1	AGGATTTGGAAAGGGTGTTTATTC	CCCATCTCCTTCATCACATCTC
GAPDH	CTCCTCACAGTTGCCATGTA	GTTGAGCACAGGGTACTTTATTG
Primers used for ChIP-qPCR.
Target	Region	Primer	Reference
PPP1R17	PSE	F: 5' TGGAGTCTGGGAGGGTAAA 3'	This study
		R: 5' ATCCAGCACCAGTCAAGATAC 3'
PPP1R17	TSS	F: 5' GGAGGGAATGGAGTTCTGTAAA 3'	This study
		R:5' AACCTCTCTATCCTGTGTGAATATG 3'
DLL3	Enhancer box	F: 5' CCTGTATGTGAAGACGGAATTTC-3'	Smith et al, 2016
		R: 5'-CCCTTCGGGCCGCAGCTG-3'
NEUROD4	Enhancer box	F: 5'-GCATGCAAATGCCTTGTATTCTC-3'	Smith et al, 2016
		R: 5'-ACAGTTGTACAGTTGGCTGTTC-3’
ORF	Negative target	F: 5'-GGTGTGCCGAGCAGGCTGC-3’	Smith et al, 2016
		R: 5'-GCATCCGGTGGTAGCAGAGG-3'
COL1A1	Promoter	5′-GAGGGCCAAGACGAAGACATC-3'	Qing et al, 2022
		5′-CAGATCACGTCATCGCACAAC-3′
COL3A1	Promoter	F: 5′-GGAGCTGGCTACTTCTCGC-3	Qing et al, 2022
		R: 5′- GGGAACATCCTCCTTCAACAG-3′
(Qing et al., 2022; Smith et al., 2016)
Qing, Z., Yuan, W., Wang, J., Song, W., Luo, J., Wu, X., Lu, Q., Li, Y. and Zeng, M. (2022). Verapamil inhibited the development of ureteral stricture by blocking CaMK II-mediated STAT3 and Smad3/JunD pathways. Int Urol Nephrol 54, 2855-2866.
Smith, D. K., Yang, J., Liu, M. L. and Zhang, C. L. (2016). Small Molecules Modulate Chromatin Accessibility to Promote NEUROG2-Mediated Fibroblast-to-Neuron Reprogramming. Stem Cell Reports 7, 955-969.
