# Supplementary material for: Examining the NEUROG2 lineage and associated gene expression in human cortical organoids
Source: Development. 2025 Jan 16;152(2):dev202703. doi: 10.1242/dev.202703 (PMC11829764; doi:10.1242/dev.202703)
Supplement: Table S6. Key Resources Table. [file develop-152-202703-TableS6.xlsx]

## Sheet: Sheet1
Supplementary Table 6. Key Resources Table.
REAGENT or RESOURCE	SOURCE	IDENTIFIER
Antibodies
Rabbit anti-SOX2	Abcam	Cat #ab97959 RRID: AB_2341193
Rabbit anti-PAX6	Biolegend	Cat #901301, RRID: AB_2565003
Rabbit anti-NEUROG2	Invitrogen	Cat# PA5-78556, RRID: AB_2736211
Mouse anti-NEUROG2	R&D Systems	Cat #MAB3314, RRID: AB_2149520
Rabbit anti-TUJ1	BioLegend	Cat #802001, RRID: AB_2564645
Rabbit anti-DCX	Abcam	Cat #ab18723, RRID: AB_732011
Rabbit anti-COL4	Abcam	Cat #ab6586, RRID: AB_305584
Rabbit anti-LAM	Sigma	Cat #L9393, RRID: AB_477163
Goat anti-mCherry	Sicgen	Cat #AB0040-200, RRID: AB_10993324
Bacterial and Virus strains
Neurogenin 2 (NEUROG2) Human shRNA Lentiviral Particle	Origene	Cat #SKU TL302977V, Locus ID 63973
AAV5 GFAP Neurog2-T2A-iCre	Packaged by Vectorbuilder	Cat #P200617-1004pwd-1
Chemicals, peptides and recombinant proteins
mTeSR Plus media	Stem Cell Technologies	Cat #100-0276
Versene	Thermo Fisher Scientific	Cat #15040-066
Rock inhibitor Y-27632	Stem Cell Technologies	Cat #72302
Gentle Cell Dissociation Reagent	Stem Cell Technologies	Cat #07174
STEMdiff kit EB formation media	Stem Cell Technologies	Cat #8570
Dorsomorphin	Stem Cell Technologies	Cat #72102
A83-01	Stem Cell Technologies	Cat #72022
SB431542	Stem Cell Technologies	Cat #72234
CHIR99021	Stem Cell Technologies	Cat #72054
Matrigel	Corning	Cat #354277
Human recombinant brain-derived neurotrophic factor (BDNF)	PeproTech	Cat #AF-450-02
STEMdiff Dorsal Forebrain Organoid Differentiation Kit	STEMCELL Technologies	Cat #8620
Lipofectamine™ 3000 Transfection Reagent	Thermo Fisher Scientific	Cat #L3000001
Disuccinimidyl glutarate (DSG)	Sigma	Cat #80424
MG132	Sigma	Cat #M7449
Complete protease inhibitor cocktail	Roche	Cat #04 693 116 001
Protein G Dynabeads	Invitrogen	Cat #10003D
Critical commercial assays
Chromium Next GEM Single Cell 5’ Reagent Kit v2	10X genomics	Cat # 1000263
Nuclei isolation kit	10x Genomics	Cat #1000493
Human stem cell pluripotency detection qPCR kit	Sciencecell	Cat #0853
hPSC genetic analysis kit	Stem Cell Technologies	Cat #7550
MagMAX-96 total RNA isolation kit	Thermo Fisher Scientific	Cat #AM1830
RNeasy micro kit	Qiagen	Cat #74004
SuperScript IV VILO™ Master Mix with ezDNase enzyme	Invitrogen	Cat #11766050
Papain dissociation kit	Worthington	Cat #LK003150
P3 Primary Cell 4D-Nucleofector X kit	Lonza	Cat #V4XP-3024
RNA 6000 Pico kit.	Agilent	Cat #5067-1513
Ion AmpliSeq Transcriptome Human Gene Expression Assay	Thermo Fisher Scientific	Cat #A26327
Ion Ampliseq Library Kit Plus	Thermo Fisher Scientific	Cat #4488990
Agencourt AMPure XP reagent	Beckman Coulter	Cat #A63880
Ion Library TaqMan Quantitation Kit	Thermo Fisher Scientific	Cat #4468802
Ion Chef with Ion 540 Chef Kits	Thermo Fisher Scientific	Cat #A30011
RT2 First strand reverse transcription kit	Qiagen	Cat #330401
RT2 SYBR green qPCR Kit	Qiagen	Cat #330513
QX200 droplet digital PCR (ddPCR) system	Bio-Rad	Cat# 1864001
2X QX200 ddPCR EvaGreen Supermix	Bio-Rad	Cat#1863023
Dual-luciferase Reporter Assay System	Promega	Cat #E1910
Deposited Data
Targeted transcriptomic analysis	This study	GSE277092
snRNA-seq data from day 30 COs	This study	GSE280812
scRNA seq data in day 90 human COs	(Sivitilli et al., 2020)	GSE137877
scRNA seq data of human fetal cortices	(Zhong et al., 2018)	GSE104276
For pseudo-bulk comparisons:
Single-cell RNA-seq dataset from the developing mouse cortical brain	(Di Bella et al., 2021)	GSE153164 https://singlecell.broadinstitute.org/single_cell/study/SCP1290/molecular-logic-of-cellular-diversification-in-the-mammalian-cerebral-cortex
Single-cell RNA-seq dataset from the developing human cortical brain	(Braun et al., 2023)	https://cellxgene.cziscience.com/collections/4d8fed08-2d6d-4692-b5ea-464f1d072077 .
Single cell ATAC-seq profile of PPP1R17 in developing human brain	UCSC Genome Browser (Ziffra et al., 2021)	link
Enhancer peaks for Ppp1r17 from E12.5 mouse fetal brain	UCSC Genome Browser (Rhodes et al., 2022)	link
ATAC-seq profile of Ppp1r17 from mouse fetal forebrain at E15.5	ENCODE 3 (Gorkin et al., 2020)
Experimental models: cell lines
Human embryonic stem cells (hESCs)	WiCell Research Institute, Wisconsin, USA	H1/WA01 RRID:CVCL_9771
SHSY-5Y human neuroblastoma cells	ATCC	CRL-2266, RRID:CVCL_0019
Oligonucleotides
qPCR Primers:
Neurog2	Qiagen	Cat #PPM28944A
NEUROG2	Qiagen	Cat #PPH11564A
DLL3	Qiagen	Cat #PPH06025A
DLL1	Qiagen	Cat #PPH06024E
EOMES	Qiagen	Cat #PPH12647A
NEUROD1	Qiagen	Cat #PPH00039E
RND2	Qiagen	Cat #PPH05839G
COL1A1	Qiagen	Cat #PPH01299F
COL1A2	Qiagen	Cat #PPH01918B
COL3A1	Qiagen	Cat #PPH00439F
PPP1R17	Qiagen	Cat #PPH14658A
NEUROD4	Qiagen	Cat #PPH16515A
NEUROG1	Qiagen	Cat #PPH02437A
PDGFRA	Qiagen	Cat #PPH00219C
Recombinant DNA
pSpCas9(BB)-2A-GFP (PX458)	Addgene	Plasmid 48138
pCIG2 NEUROG2-expression vectors	This study	N/A
PPP1R17-Luciferase reporter vectors	This study	N/A
Softwares and Algorithms
Torrent Suite version 5.18.1	Thermo Fisher Scientific Inc	https://assets.thermofisher.com/TFS-Assets/LSG/manuals/MAN0026467-TorrentSuiteSoftware-5-18-ReleaseNotes.pdf
DESeq2	(Love et al., 2014)	https://bioconductor.org/packages/release/bioc/html/DESeq2.html RRID: SCR_015687
Transcriptome Analysis Console (TAC) 4.0	Thermo Fisher Scientific	https://www.thermofisher.com/ca/en/home/life-science/microarray-analysis/microarray-analysis-instruments-software-services/microarray-analysis-software/affymetrix-transcriptome-analysis-console-software.html
Seurat v.4.0.1 R package	(Hao et al., 2021)	https://satijalab.org/seurat
Monocle3 R package	(Qiu et al., 2017)	http://cole-trapnell-lab.github.io/monocle-release
QuantaSoft analysis software ver.1.7.4.0917 .	Bio-Rad	https://www.bio-rad.com/en-ca/sku/12012172-qx-manager-software-regulatory-edition?ID=12012172&s_kwcid=AL%2118120%213%21675490462795%21p%21%21g%21%21quantasoft%2120602336723%21154081650917&WT_mc_id=240410041708&WT_srch=1&WT_knsh_id=_kenshoo_clickid_&gad_source=1&gclid=CjwKCAjw-JG5BhBZEiwAt7JR69RfFMzyp-WqqH8Uxy8vGh3JmJm5sJCGiKzoaGA17NLW2KnxaF-vixoCgggQAvD_BwE
GraphPad Prism Software version 8.0	GraphPad Software	https://www.graphpad.com/, RRID:SCR_002798
References
Braun, E., Danan-Gotthold, M., Borm, L. E., Lee, K. W., Vinsland, E., Lönnerberg, P., Hu, L., Li, X., He, X., Andrusivová, Ž., et al. (2023). Comprehensive cell atlas of the first-trimester developing human brain. Science 382, eadf1226
Di Bella, D. J., Habibi, E., Stickels, R. R., Scalia, G., Brown, J., Yadollahpour, P., Yang, S. M., Abbate, C., Biancalani, T., Macosko, E. Z., et al. (2021). Molecular logic of cellular diversification in the mouse cerebral cortex. Nature 595, 554-559
Gorkin, D. U., Barozzi, I., Zhao, Y., Zhang, Y., Huang, H., Lee, A. Y., Li, B., Chiou, J., Wildberg, A., Ding, B., et al. (2020). An atlas of dynamic chromatin landscapes in mouse fetal development. Nature 583, 744-751.
Hao, Y., Hao, S., Andersen-Nissen, E., Mauck, W. M., 3rd, Zheng, S., Butler, A., . . . Satija, R. (2021). Integrated analysis of multimodal single-cell data. Cell, 184(13), 3573-3587 e3529. doi:10.1016/j.cell.2021.04.048
Love, M.I., Huber, W., and Anders, S. (2014). Moderated estimation of fold change and dispersion for RNA-seq data with DESeq2. Genome Biol. 15, 550.
Qiu, X., Mao, Q., Tang, Y., Wang, L., Chawla, R., Pliner, H.A., and Trapnell, C.(2017). Reversed graph embedding resolves complex single-cell trajectories.Nat. Methods 14, 979–982.
Rhodes, C. T., Thompson, J. J., Mitra, A., Asokumar, D., Lee, D. R., Lee, D. J., Zhang, Y., Jason, E., Dale, R. K., Rocha, P. P., et al. (2022). An epigenome atlas of neural progenitors within the embryonic mouse forebrain. Nat Commun 13, 4196
Sivitilli, A. A., Gosio, J. T., Ghoshal, B., Evstratova, A., Trcka, D., Ghiasi, P., Hernandez, J. J., Beaulieu, J. M., Wrana, J. L. and Attisano, L. (2020). Robust production of uniform human cerebral organoids from pluripotent stem cells. Life Sci Alliance 3.
Zhong, S., Zhang, S., Fan, X., Wu, Q., Yan, L., Dong, J., Zhang, H., Li, L., Sun, L., Pan, N., et al. (2018). A single-cell RNA-seq survey of the developmental landscape of the human prefrontal cortex. Nature 555, 524-528
Ziffra, R. S., Kim, C. N., Ross, J. M., Wilfert, A., Turner, T. N., Haeussler, M., Casella, A. M., Przytycki, P. F., Keough, K. C., Shin, D., et al. (2021). Single-cell epigenomics reveals mechanisms of human cortical development. Nature 598, 205-213
